# Supplementary material for: Estimated indirect costs of haemodialysis versus peritoneal dialysis from a patients’ perspective at an Academic Hospital in Pretoria, South Africa
Source: BMC Health Serv Res. 2023 Oct 19;23:1119. doi: 10.1186/s12913-023-10109-2 (PMC10585753; doi:10.1186/s12913-023-10109-2)
Supplement: Supplementary file 2 — Additional file 2. [file 12913_2023_10109_MOESM2_ESM.xlsx]

## Sheet: Haemodialysis(Pilot)
	Participant	Gender	Date of birth	Age	Marital status	Education level	Comorbidity 1	Comorbidity 2	Comorbidity 3	Cause of ESRD 1	Cause of ESRD 2	Employment status	Reason for unemployment	Sector of employment	Caregiver present?	Caregiver employed?	Reason for caregiver unemployment	Caregiver take time off work?	Hours taken off work by caregiver?	t(visit) in hrs	t(visit) per month in R	t(visit) per year in R	t(hosp) in days	t(Hosp) per month in R	t(Hosp) per year in R	t(Complication) in hrs	t(Complications) per month in R	t(Complications) per year in R	t(dialysis) in hrs per day	t(dialysis) per month in R	t(dialysis) per year in R	t(travelling) in hrs	t(travelling) per month in R	t(travelling) per year in R	t(pick up drugs) in hrs	t(pick up drugs) per month in R	t(pick up drugs) per year in R	Monthly earnings for patients employed	Productivity loss for patients per month in R	Overall per month	Overall per year
1	1	M	1955-06-18	65+	W	P	HBP	None	None	HBP	None	Unemployed	Not ESRD	N/A	No	N/A	N/A	N/A	N/A	0.17	249.543	2994.52	0	0	0	0	0	0	4	5871.6	70459.2	2	2935.8	35229.6	0.33	40.3673	484.407	0	9097.31	9097.31	109168
1	2	M	1976-02-14	45-54	S	H	HBP	None	None	Unknown	None	Unemployed	Not ESRD	N/A	Yes	No	Other	N/A	N/A	0.5	733.95	8807.4	0	0	0	0	0	0	4	5871.6	70459.2	8	11743.2	140918	0.75	91.7438	1100.93	0	18440.5	18440.5	221286
1	3	F	1966-09-09	55-64	D	T	HBP	Multifibroids	Spinal arthritis	HBP	None	Unemployed	ESRD	N/A	No	N/A	N/A	N/A	N/A	0	0	0	0	0	0	0	0	0	4	5871.6	70459.2	1.33	1952.31	23427.7	0.5	61.1625	733.95	0	7885.07	7885.07	94620.8
1	4	F	1975-11-05	45-54	D	H	HBP	None	None	HBP	Miscarriage	Unemployed	ESRD	N/A	Yes	Yes	N/A	No	N/A	0.17	249.543	2994.52	0	0	0	0	0	0	4	5871.6	70459.2	3	4403.7	52844.4	0.25	30.5813	366.975	0	10555.4	10555.4	126665
1	5	F	1981-09-23	35-44	M	H	HBP	None	None	HBP	Pregnancy	Unemployed	ESRD	N/A	Yes	No	Caregiving	N/A	N/A	0.33	484.407	5812.88	0	0	0	0	0	0	4	5871.6	70459.2	2.67	3919.29	47031.5	1	122.325	1467.9	0	10397.6	10397.6	124772
1	6	F	1984-03-08	35-44	M	T	HBP	HIV	None	HBP	None	Unemployed	ESRD	N/A	Yes	Yes	N/A	No	N/A	1	1467.9	17614.8	14	4521.13	54253.6	0	0	0	4	5871.6	70459.2	4	5871.6	70459.2	0.33	40.3673	484.407	0	17772.6	17772.6	213271
1	7	F	1975-11-21	45-54	M	H	HBP	None	None	HBP	None	Unemployed	ESRD	N/A	Yes	Yes	N/A	Yes	0.5	0.5	733.95	8807.4	0	0	0	0	0	0	4	5871.6	70459.2	2	2935.8	35229.6	0.5	61.1625	733.95	0	9602.51	9602.51	115230
1	8	F	1991-02-21	25-34	S	T	HBP	None	None	HBP	None	Unemployed	ESRD	N/A	No	N/A	N/A	N/A	N/A	0.25	366.975	4403.7	7	2260.57	27126.8	12	484.407	5812.88	4	5871.6	70459.2	3	4403.7	52844.4	0.75	91.7438	1100.93	0	13479	13479	161748
1	9	M	1973-09-05	45-54	S	T	Cysts	None	None	Cysts	None	Unemployed	ESRD	N/A	No	N/A	N/A	N/A	N/A	0.33	484.407	5812.88	7	2260.57	27126.8	7	282.571	3390.85	4	5871.6	70459.2	2	2935.8	35229.6	1	122.325	1467.9	0	11957.3	11957.3	143487
1	10	F	1979-11-29	35-44	S	H	None	None	None	Unknown	None	Unemployed	ESRD	N/A	Yes	Yes	N/A	No	N/A	0.25	366.975	4403.7	0	0	0	0	0	0	4	5871.6	70459.2	2	2935.8	35229.6	0.5	61.1625	733.95	0	9235.54	9235.54	110826
1	11	F	1973-02-11	45-54	S	H	HBP	None	None	HBP	None	Unemployed	ESRD	N/A	No	N/A	N/A	N/A	N/A	0.25	366.975	4403.7	0	0	0	0	0	0	4	5871.6	70459.2	1.5	2201.85	26422.2	0.75	91.7438	1100.93	0	8532.17	8532.17	102386
1	12	F	1982-02-14	35-44	D	H	HBP	HIV	None	Unknown	None	Unemployed	ESRD	N/A	Yes	No	Other	N/A	N/A	0	0	0	0	0	0	0	0	0	4	5871.6	70459.2	6	8807.4	105689	0.5	61.1625	733.95	0	14740.2	14740.2	176882
1	13	M	1968-10-04	45-54	M	T	HBP	pericardial effusion	None	Kidney stones	None	Unemployed	ESRD	N/A	Yes	No	Other	N/A	N/A	0.25	366.975	4403.7	14	4521.13	54253.6	0	0	0	4	5871.6	70459.2	2	2935.8	35229.6	0.08	9.786	117.432	0	13705.3	13705.3	164464
1	14	M	1982-01-09	35-44	S	H	HBP	None	None	HBP	None	Unemployed	ESRD	N/A	No	N/A	N/A	N/A	N/A	0	0	0	0	0	0	0	0	0	4	5871.6	70459.2	1.5	2201.85	26422.2	0.08	9.786	117.432	0	8083.24	8083.24	96998.8
1	15	M	1975-07-07	45-54	S	H	None	None	None	Unknown	None	Unemployed	ESRD	N/A	No	N/A	N/A	N/A	N/A	0	0	0	0	0	0	0	0	0	4	5871.6	70459.2	0.67	983.493	11801.9	0.25	30.5813	366.975	0	6885.67	6885.67	82628.1
1	16	F	1991-02-09	25-34	S	H	TB	None	None	Unknown	None	Unemployed	ESRD	N/A	No	N/A	N/A	N/A	N/A	0	0	0	14	4521.13	54253.6	0	0	0	4	5871.6	70459.2	3	4403.7	52844.4	2	244.65	2935.8	0	15041.1	15041.1	180493
1	17	M	1997-10-24	18-24	S	P	None	None	None	Unknown	None	Unemployed	Not ESRD	N/A	Yes	Yes	N/A	Yes	Unknown	0	0	0	0	0	0	0	0	0	4	5871.6	70459.2	0.67	983.493	11801.9	1.5	183.488	2201.85	0	7038.58	7038.58	84463
1	18	F	1984-04-01	35-44	S	H	HBP	HIV	None	Unknown	None	Unemployed	ESRD	N/A	Yes	No	Caregiving	N/A	N/A	0	0	0	0	0	0	0	0	0	4	5871.6	70459.2	2	2935.8	35229.6	0.17	20.7953	249.543	0	8828.2	8828.2	105938
1	19	F	1973-04-04	45-54	S	P	HBP	HIV	None	HIV	None	Unemployed	ESRD	N/A	Yes	No	Other	N/A	N/A	0	0	0	0	0	0	0	0	0	4	5871.6	70459.2	2	2935.8	35229.6	0	0	0	0	8807.4	8807.4	105689
1	20	M	1977-06-10	35-44	S	T	HBP	HIV	None	Unknown	None	Unemployed	ESRD	N/A	No	N/A	N/A	N/A	N/A	0.33	484.407	5812.88	0	0	0	0	0	0	4	5871.6	70459.2	1.67	2451.39	29416.7	0.33	40.3673	484.407	0	8847.77	8847.77	106173
1	21	F	1974-10-27	45-54	M	H	HBP	HIV	Anemia	ARVs	None	Unemployed	ESRD	N/A	Yes	No	Other	N/A	N/A	0	0	0	0	0	0	0	0	0	4	5871.6	70459.2	1.5	2201.85	26422.2	0.5	61.1625	733.95	0	8134.61	8134.61	97615.4
1	22	F	1974-07-06	45-54	S	None	HBP	None	None	HBP	None	Unemployed	ESRD	N/A	No	N/A	N/A	N/A	N/A	0	0	0	0	0	0	0	0	0	4	5871.6	70459.2	6	8807.4	105689	0	0	0	0	14679	14679	176148
1	23	F	1984-07-07	35-44	M	H	HBP	HIV	None	ARVs	None	Unemployed	ESRD	N/A	Yes	Yes	N/A	No	N/A	0	0	0	5	1614.69	19376.3	0	0	0	4	5871.6	70459.2	2	2935.8	35229.6	0.5	61.1625	733.95	0	10483.3	10483.3	125799
1	24	M	1971-11-14	45-54	D	P	None	None	None	Unknown	None	Self employed	ESRD	Manual	Yes	No	Other	N/A	N/A	0	0	0	0	0	0	0	0	0	4	5871.6	70459.2	4	5871.6	70459.2	0.17	20.7953	249.543	R300000	11764	11764	141168
1	25	M	1958-07-02	65+	D	P	HIV	None	None	Kidney stones	None	Unemployed	Not ESRD	N/A	Yes	No	Other	N/A	N/A	0.08	117.432	1409.18	0	0	0	0	0	0	4	5871.6	70459.2	1.33	1952.31	23427.7	0	0	0	0	7941.34	7941.34	95296.1
1	26	M	1964-12-04	55-64	M	P	HBP	Diabetes	None	Diabetes	None	Unemployed	ESRD	N/A	Yes	No	Other	No	N/A	0	0	0	1	322.938	3875.26	0	0	0	4	5871.6	70459.2	3	4403.7	52844.4	1	122.325	1467.9	0	10720.6	10720.6	128647
1	27	M	1978-06-26	35-44	S	T	HIV	None	None	HIV	None	Unemployed	ESRD	N/A	Yes	Yes	N/A	No	N/A	0	0	0	0	0	0	0	0	0	4	5871.6	70459.2	0.67	983.493	11801.9	1	122.325	1467.9	0	6977.42	6977.42	83729
1	28	F	1981-10-03	35-44	M	H	HBP	HIV	None	ARVs	None	Unemployed	ESRD	N/A	Yes	Yes	N/A	Yes	Unknown	0	0	0	32	10334	124008	0	0	0	4	5871.6	70459.2	3	4403.7	52844.4	0.5	61.1625	733.95	0	20670.5	20670.5	248046
																					231.194

## Sheet: Peritoneal dailysis(Pilot)
	Participant	Gender	Date of birth	Age	Marital status	Education level	Comorbidity 1	Comorbidity 2	Comorbidity 3	Cause of ESRD 1	Cause of ESRD 2	Employment status	Reason for unemployment	Sector employment	Caregiver present?	Caregiver employed?	Reason for caregiver unemployment	Caregiver take time off work?	Hours taken off work by caregiver?	t(visit) in hrs	t(visit) per month in R	t(visit) per month in R	t(hosp) in days	t(Hosp) per month in R	t(Hosp) per month in R	t(Complication) in hrs	t(Complication) per month in R	t(Complication) per year in R	t(home dialysis) in hrs per day	t(home dialysis) per month in R	t(home dialysis) per month in R	t(travelling) in hrs	t(travelling) per month in R	t(travelling) per month in R	t(pick up drugs) in hrs	t(pick up drugs) per month	t(pick up drugs) per year	Monthly earnings for employed patients	Productivity loss for each patient per month in R	Overall per month	Overall per year
2	1	F	1959-12-04	55-64	M	H	HBP	Diabetes	None	HBP	None	Unemployed	ESRD	N/A	Yes	Yes	N/A	N/A	N/A	3	366.975	4403.7	0	0	0	0	0	0	1.67	1361.88	16342.6	1	122.325	1467.9	0.5	61.1625	733.95	0	1912.35	1912.35	22948.2
2	2	M	1972-07-24	45-54	M	H	HBP	Diabetes	None	Unknown	None	Unemployed	ESRD	N/A	Yes	No	Other	N/A	N/A	4	489.3	5871.6	3	968.814	11625.8	12	484.407	5812.88	2	1631	19572	4	489.3	5871.6	1	122.325	1467.9	0	4185.15	4185.15	50221.8
2	3	F	1975-10-29	45-54	S	H	HBP	None	None	HBP	None	Unemployed	ESRD	N/A	No	N/A	N/A	N/A	N/A	1	122.325	1467.9	0	0	0	3	121.102	1453.22	2.5	2038.75	24465	8	978.6	11743.2	2	244.65	2935.8	0	3505.43	3505.43	42065.1
2	4	M	1982-08-23	35-44	S	T	HBP	None	None	HBP	None	Permanently employed	N/A	Office	No	N/A	N/A	N/A	N/A	1	122.325	1467.9	0	0	0	0	0	0	4	3262	39144	6	733.95	8807.4	0.5	61.1625	733.95	32889	4179.44	4179.44	50153.2
2	5	F	1971-04-27	45-54	M	T	HBP	None	None	Unknown	None	Unemployed	ESRD	N/A	Yes	No	Other	N/A	N/A	1	122.325	1467.9	14	4521.13	54253.6	0	0	0	2.33	1900.12	22801.4	2	244.65	2935.8	0.75	91.7438	1100.93	0	6879.97	6879.97	82559.6
2	6	M	1983-02-18	35-44	S	H	HIV	None	None	ARVs	None	Unemployed	ESRD	N/A	No	N/A	N/A	N/A	N/A	1	122.325	1467.9	0	0	0	2	80.7345	968.814	4	3262	39144	4	489.3	5871.6	2	244.65	2935.8	0	4199.01	4199.01	50388.1
2	7	F	1966-02-07	55-64	M	P	HBP	None	None	HBP	None	Unemployed	ESRD	N/A	No	N/A	N/A	N/A	N/A	2	244.65	2935.8	0	0	0	2	80.7345	968.814	4	3262	39144	6	733.95	8807.4	2	244.65	2935.8	0	4565.98	4565.98	54791.8
2	8	F	1963-09-06	55-64	M	H	None	None	None	Unknown	None	Unemployed	ESRD	N/A	No	N/A	N/A	N/A	N/A	0.5	61.1625	733.95	14	4521.13	54253.6	0	0	0	2	1631	19572	1	122.325	1467.9	0.5	61.1625	733.95	0	6396.78	6396.78	76761.4
2	9	M	1978-10-31	35-44	S	H	HBP	None	None	HBP	None	Unemployed	ESRD	N/A	Yes	No	Other	N/A	N/A	2	244.65	2935.8	0	0	0	4	161.469	1937.63	3	2446.5	29358	2	244.65	2935.8	0	0	0	0	3097.27	3097.27	37167.2
2	10	M	1972-07-16	45-54	M	H	HBP	Diabetes	None	HBP	Diabetes	Permanently employed	N/A	Office	Yes	No	Other	N/A	N/A	0.5	61.1625	733.95	0	0	0	0.33	13.3212	159.854	2	1631	19572	2	244.65	2935.8	0.5	61.1625	733.95	14800	2011.3	2011.3	24135.6
2	11	M	1994-11-04	25-34	S	H	HBP	None	None	HBP	None	Self employed	N/A	Manual	No	N/A	N/A	N/A	N/A	1	122.325	1467.9	0	0	0	0	0	0	6	4893	58716	2	244.65	2935.8	0.75	91.7438	1100.93	5000	5351.72	5351.72	64220.6
2	12	M	1977-10-06	35-44	S	T	HBP	None	None	HBP	None	Unemployed	ESRD	N/A	Yes	No	Other	N/A	N/A	0.75	91.7438	1100.93	56	18084.5	217014	3	121.102	1453.22	2	1631	19572	2	244.65	2935.8	1	122.325	1467.9	0	20295.3	20295.3	243544
2	13	F	1968-06-06	45-54	M	H	HBP	None	None	HBP	None	Self employed	N/A	Manual	Yes	Yes	N/A	N/A	N/A	2	244.65	2935.8	14	4521.13	54253.6	0	0	0	1.33	1084.62	13015.4	1	122.325	1467.9	0.5	61.1625	733.95	3000	6033.88	6033.88	72406.6
2	14	M	1959-09-27	55-64	M	H	HBP	None	None	HBP	None	Unemployed	ESRD	N/A	Yes	No	Other	N/A	N/A	3	366.975	4403.7		0	0	0	0	0	2	1631	19572	3	366.975	4403.7	0.5	61.1625	733.95	0	2426.11	2426.11	29113.4
2	15	F	1972-05-01	45-54	S	H	HBP	HIV	None	ARVs	None	Unemployed	ESRD	N/A	No	N/A	N/A	N/A	N/A	3.5	428.137	5137.65	16	5167.01	62004.1	8.5	343.122	4117.46	3	2446.5	29358	1	122.325	1467.9	0.75	91.7438	1100.93	0	8598.84	8598.84	103186
2	16	M	1984-01-18	35-44	S	T	HBP	None	None	HBP	None	Unemployed	ESRD	N/A	Yes	Yes	N/A	No	N/A	1.5	183.488	2201.85	0	0	0	0.25	10.0918	121.102	5	4077.5	48930	1	122.325	1467.9	0.17	20.7953	249.543	0	4414.2	4414.2	52970.4
2	17	M	1965-03-07	55-64	M	H	HBP	None	None	HBP	None	Unemployed	ESRD	N/A	No	N/A	N/A	N/A	N/A	0.5	61.1625	733.95	0	0	0	0	0	0	2	1631	19572	2	244.65	2935.8	0.75	91.7438	1100.93	0	2028.56	2028.56	24342.7
2	18	F	1997-12-17	18-24	S	H	HBP	None	None	HBP	None	Unemployed	ESRD	N/A	No	N/A	N/A	N/A	N/A	1	122.325	1467.9	7	2260.57	27126.8	0	0	0	2.5	2038.75	24465	2	244.65	2935.8	0.33	40.3673	484.407	0	4706.66	4706.66	56479.9
2	19	F	1977-05-31	35-44	S	T	HIV	None	None	ARVs	None	Self employed	ESRD	N/A	No	N/A	N/A	N/A	N/A	1	122.325	1467.9	0	0	0	0	0	0	2	1631	19572	0.5	61.1625	733.95	0.58	70.9485	851.382	22500	1885.44	1885.44	22625.2
2	20	F	1992-09-12	25-34	S	T	HBP	None	None	HBP	None	Unemployed	ESRD	N/A	No	N/A	N/A	N/A	N/A	1.5	183.488	2201.85	14	4521.13	54253.6	0	0	0	1.25	1019.38	12232.5	1	122.325	1467.9	0.5	61.1625	733.95	0	5907.48	5907.48	70889.8
2	21	M	1979-05-15	35-44	S	H	None	None	None	Unknown	None	Unemployed	ESRD	N/A	Yes	No	Other	N/A	N/A	2	244.65	2935.8	4	1291.75	15501	0	0	0	2	1631	19572	1.5	183.488	2201.85	1	122.325	1467.9	0	3473.21	3473.21	41678.6
2	22	F	1986-11-11	35-44	S	T	HBP	None	None	HBP	None	Unemployed	ESRD	N/A	No	N/A	N/A	N/A	N/A	3	366.975	4403.7	0	0	0	0	0	0	1.33	1084.62	13015.4	3	366.975	4403.7	0.17	20.7953	249.543	0	1839.36	1839.36	22072.3
2	23	F	1978-11-10	35-44	M	T	HBP	HIV	None	HBP	None	Unemployed	ESRD	N/A	Yes	No	Other	N/A	N/A	3	366.975	4403.7	0	0	0	0	0	0	2	1631	19572	1.5	183.488	2201.85	1	122.325	1467.9	0	2303.79	2303.79	27645.5
2	24	F	1989-03-22	25-34	S	H	HBP	None	None	HBP	None	Unemployed	Not ESRD	N/A	Yes	Yes	N/A	No	N/A	0.17	20.7953	249.543	7	2260.57	27126.8	0	0	0	2.5	2038.75	24465	1	122.325	1467.9	1	122.325	1467.9	0	4564.76	4564.76	54777.1
2	25	M	1989-10-26	25-34	S	H	Nail patella syndrome	None	None	Nail patella syndrome	None	Unemployed	ESRD	N/A	Yes	No	Other	N/A	N/A	2	244.65	2935.8	0	0	0	0	0	0	2	1631	19572	2	244.65	2935.8	0.5	61.1625	733.95	0	2181.46	2181.46	26177.5
2	26	M	1993-11-21	25-34	S	T	HBP	None	None	HBP	None	Permanently employed	ESRD	Office	No	N/A	N/A	N/A	N/A	3	366.975	4403.7	0	0	0	0	0	0	2	1631	19572	2	244.65	2935.8	1	122.325	1467.9	0	2364.95	2364.95	28379.4

## Sheet: Both
Haemo and Peri	Participant	Gender	Gender 2	Date of birth	Age	Age 2	Marital status	Marital status 2	Education level	Education level 2	Comorbidity 1	Comorbidity 2	Comorbidity 3	Cause of ESRD 1	Cause of ESRD 2	Employment status	Reason for unemployment	Sector of employment	Caregiver present?	Caregiver employed?	Reason for caregiver unemployment	Caregiver take time off work?	Hours taken off work by caregiver?	t(visit) in hrs	t(visit) per month in R	t(visit) per year in R	t(hosp) in days	t(Hosp) per month in R	t(Hosp) per year in R	t(Complication) in hrs	t(Complications) per month in R	t(Complications) per year in R	t(dialysis) in hrs per day	t(dialysis) per month in R	t(dialysis) per year in R	t(travelling) in hrs	t(travelling) per month in R	t(travelling) per year in R	t(pick up drugs) in hrs	t(pick up drugs) per month in R	t(pick up drugs) per year in R	Monthly earnings for patients employed	Productivity loss for patients per month in R	Overall per month	Overall per year
1	1	M	2	1955-06-18	65+	6	W	4	P	1	HBP	None	None	HBP	None	Unemployed	Not ESRD	N/A	No	N/A	N/A	N/A	N/A	0.17	249.543	2994.52	0	0	0	0	0	0	4	5871.6	70459.2	2	2935.8	35229.6	0.33	40.3673	484.407	0	9097.31	9097.31	109168			4384.45	5011.09
1	2	M	2	1976-02-14	45-54	4	S	3	H	2	HBP	None	None	Unknown	None	Unemployed	Not ESRD	N/A	Yes	No	Other	N/A	N/A	0.5	733.95	8807.4	0	0	0	0	0	0	4	5871.6	70459.2	8	11743.2	140918	0.75	91.7438	1100.93	0	18440.5	18440.5	221286
1	3	F	1	1966-09-09	55-64	5	D	1	T	3	HBP	Multifibroids	Spinal arthritis	HBP	None	Unemployed	ESRD	N/A	No	N/A	N/A	N/A	N/A	0	0	0	0	0	0	0	0	0	4	5871.6	70459.2	1.33	1952.31	23427.7	0.5	61.1625	733.95	0	7885.07	7885.07	94620.8
1	4	F	1	1975-11-05	45-54	4	D	1	H	2	HBP	None	None	HBP	Miscarriage	Unemployed	ESRD	N/A	Yes	Yes	N/A	No	N/A	0.17	249.543	2994.52	0	0	0	0	0	0	4	5871.6	70459.2	3	4403.7	52844.4	0.25	30.5813	366.975	0	10555.4	10555.4	126665
1	5	F	1	1981-09-23	35-44	3	M	2	H	2	HBP	None	None	HBP	Pregnancy	Unemployed	ESRD	N/A	Yes	No	Caregiving	N/A	N/A	0.33	484.407	5812.88	0	0	0	0	0	0	4	5871.6	70459.2	2.67	3919.29	47031.5	1	122.325	1467.9	0	10397.6	10397.6	124772
1	6	F	1	1984-03-08	35-44	3	M	2	T	3	HBP	HIV	None	HBP	None	Unemployed	ESRD	N/A	Yes	Yes	N/A	No	N/A	1	1467.9	17614.8	14	4521.13	54253.6	0	0	0	4	5871.6	70459.2	4	5871.6	70459.2	0.33	40.3673	484.407	0	17772.6	17772.6	213271
1	7	F	1	1975-11-21	45-54	4	M	2	H	2	HBP	None	None	HBP	None	Unemployed	ESRD	N/A	Yes	Yes	N/A	Yes	0.5	0.5	733.95	8807.4	0	0	0	0	0	0	4	5871.6	70459.2	2	2935.8	35229.6	0.5	61.1625	733.95	0	9602.51	9602.51	115230
1	8	F	1	1991-02-21	25-34	2	S	3	T	3	HBP	None	None	HBP	None	Unemployed	ESRD	N/A	No	N/A	N/A	N/A	N/A	0.25	366.975	4403.7	7	2260.57	27126.8	12	484.407	5812.88	4	5871.6	70459.2	3	4403.7	52844.4	0.75	91.7438	1100.93	0	13479	13479	161748
1	9	M	2	1973-09-05	45-54	4	S	3	T	3	Cysts	None	None	Cysts	None	Unemployed	ESRD	N/A	No	N/A	N/A	N/A	N/A	0.33	484.407	5812.88	7	2260.57	27126.8	7	282.571	3390.85	4	5871.6	70459.2	2	2935.8	35229.6	1	122.325	1467.9	0	11957.3	11957.3	143487
1	10	F	1	1979-11-29	35-44	3	S	3	H	2	None	None	None	Unknown	None	Unemployed	ESRD	N/A	Yes	Yes	N/A	No	N/A	0.25	366.975	4403.7	0	0	0	0	0	0	4	5871.6	70459.2	2	2935.8	35229.6	0.5	61.1625	733.95	0	9235.54	9235.54	110826
1	11	F	1	1973-02-11	45-54	4	S	3	H	2	HBP	None	None	HBP	None	Unemployed	ESRD	N/A	No	N/A	N/A	N/A	N/A	0.25	366.975	4403.7	0	0	0	0	0	0	4	5871.6	70459.2	1.5	2201.85	26422.2	0.75	91.7438	1100.93	0	8532.17	8532.17	102386
1	12	F	1	1982-02-14	35-44	3	D	1	H	2	HBP	HIV	None	Unknown	None	Unemployed	ESRD	N/A	Yes	No	Other	N/A	N/A	0	0	0	0	0	0	0	0	0	4	5871.6	70459.2	6	8807.4	105689	0.5	61.1625	733.95	0	14740.2	14740.2	176882
1	13	M	2	1968-10-04	45-54	4	M	2	T	3	HBP	pericardial effusion	None	Kidney stones	None	Unemployed	ESRD	N/A	Yes	No	Other	N/A	N/A	0.25	366.975	4403.7	14	4521.13	54253.6	0	0	0	4	5871.6	70459.2	2	2935.8	35229.6	0.08	9.786	117.432	0	13705.3	13705.3	164464
1	14	M	2	1982-01-09	35-44	3	S	3	H	2	HBP	None	None	HBP	None	Unemployed	ESRD	N/A	No	N/A	N/A	N/A	N/A	0	0	0	0	0	0	0	0	0	4	5871.6	70459.2	1.5	2201.85	26422.2	0.08	9.786	117.432	0	8083.24	8083.24	96998.8
1	15	M	2	1975-07-07	45-54	4	S	3	H	2	None	None	None	Unknown	None	Unemployed	ESRD	N/A	No	N/A	N/A	N/A	N/A	0	0	0	0	0	0	0	0	0	4	5871.6	70459.2	0.67	983.493	11801.9	0.25	30.5813	366.975	0	6885.67	6885.67	82628.1
1	16	F	1	1991-02-09	25-34	2	S	3	H	2	TB	None	None	Unknown	None	Unemployed	ESRD	N/A	No	N/A	N/A	N/A	N/A	0	0	0	14	4521.13	54253.6	0	0	0	4	5871.6	70459.2	3	4403.7	52844.4	2	244.65	2935.8	0	15041.1	15041.1	180493
1	17	M	2	1997-10-24	18-24	1	S	3	P	1	None	None	None	Unknown	None	Unemployed	Not ESRD	N/A	Yes	Yes	N/A	Yes	Unknown	0	0	0	0	0	0	0	0	0	4	5871.6	70459.2	0.67	983.493	11801.9	1.5	183.488	2201.85	0	7038.58	7038.58	84463
1	18	F	1	1984-04-01	35-44	3	S	3	H	2	HBP	HIV	None	Unknown	None	Unemployed	ESRD	N/A	Yes	No	Caregiving	N/A	N/A	0	0	0	0	0	0	0	0	0	4	5871.6	70459.2	2	2935.8	35229.6	0.17	20.7953	249.543	0	8828.2	8828.2	105938
1	19	F	1	1973-04-04	45-54	4	S	3	P	1	HBP	HIV	None	HIV	None	Unemployed	ESRD	N/A	Yes	No	Other	N/A	N/A	0	0	0	0	0	0	0	0	0	4	5871.6	70459.2	2	2935.8	35229.6	0	0	0	0	8807.4	8807.4	105689
1	20	M	2	1977-06-10	35-44	3	S	3	T	3	HBP	HIV	None	Unknown	None	Unemployed	ESRD	N/A	No	N/A	N/A	N/A	N/A	0.33	484.407	5812.88	0	0	0	0	0	0	4	5871.6	70459.2	1.67	2451.39	29416.7	0.33	40.3673	484.407	0	8847.77	8847.77	106173
1	21	F	1	1974-10-27	45-54	4	M	2	H	2	HBP	HIV	Anemia	ARVs	None	Unemployed	ESRD	N/A	Yes	No	Other	N/A	N/A	0	0	0	0	0	0	0	0	0	4	5871.6	70459.2	1.5	2201.85	26422.2	0.5	61.1625	733.95	0	8134.61	8134.61	97615.4
1	22	F	1	1974-07-06	45-54	4	S	3	None	0	HBP	None	None	HBP	None	Unemployed	ESRD	N/A	No	N/A	N/A	N/A	N/A	0	0	0	0	0	0	0	0	0	4	5871.6	70459.2	6	8807.4	105689	0	0	0	0	14679	14679	176148
1	23	F	1	1984-07-07	35-44	3	M	2	H	2	HBP	HIV	None	ARVs	None	Unemployed	ESRD	N/A	Yes	Yes	N/A	No	N/A	0	0	0	5	1614.69	19376.3	0	0	0	4	5871.6	70459.2	2	2935.8	35229.6	0.5	61.1625	733.95	0	10483.3	10483.3	125799
1	24	M	2	1971-11-14	45-54	4	D	1	P	1	None	None	None	Unknown	None	Self employed	ESRD	Manual	Yes	No	Other	N/A	N/A	0	0	0	0	0	0	0	0	0	4	5871.6	70459.2	4	5871.6	70459.2	0.17	20.7953	249.543	R300000	11764	11764	141168
1	25	M	2	1958-07-02	65+	6	D	1	P	1	HIV	None	None	Kidney stones	None	Unemployed	Not ESRD	N/A	Yes	No	Other	N/A	N/A	0.08	117.432	1409.18	0	0	0	0	0	0	4	5871.6	70459.2	1.33	1952.31	23427.7	0	0	0	0	7941.34	7941.34	95296.1
1	26	M	2	1964-12-04	55-64	5	M	2	P	1	HBP	Diabetes	None	Diabetes	None	Unemployed	ESRD	N/A	Yes	No	Other	No	N/A	0	0	0	1	322.938	3875.26	0	0	0	4	5871.6	70459.2	3	4403.7	52844.4	1	122.325	1467.9	0	10720.6	10720.6	128647
1	27	M	2	1978-06-26	35-44	3	S	3	T	3	HIV	None	None	HIV	None	Unemployed	ESRD	N/A	Yes	Yes	N/A	No	N/A	0	0	0	0	0	0	0	0	0	4	5871.6	70459.2	0.67	983.493	11801.9	1	122.325	1467.9	0	6977.42	6977.42	83729
1	28	F	1	1981-10-03	35-44	3	M	2	H	2	HBP	HIV	None	ARVs	None	Unemployed	ESRD	N/A	Yes	Yes	N/A	Yes	Unknown	0	0	0	32	10334	124008	0	0	0	4	5871.6	70459.2	3	4403.7	52844.4	0.5	61.1625	733.95	0	20670.5	20670.5	248046
2	1	F	1	1959-12-04	55-64	5	M	2	H	2	HBP	Diabetes	None	HBP	None	Unemployed	ESRD	N/A	Yes	Yes	N/A	N/A	N/A	3	366.975	4403.7	0	0	0	0	0	0	1.67	1361.88	16342.6	1	122.325	1467.9	0.5	61.1625	733.95	0	1912.35	1912.35	22948.2
2	2	M	2	1972-07-24	45-54	4	M	2	H	2	HBP	Diabetes	None	Unknown	None	Unemployed	ESRD	N/A	Yes	No	Other	N/A	N/A	4	489.3	5871.6	3	968.814	11625.8	12	484.407	5812.88	2	1631	19572	4	489.3	5871.6	1	122.325	1467.9	0	4185.15	4185.15	50221.8
2	3	F	1	1975-10-29	45-54	4	S	3	H	2	HBP	None	None	HBP	None	Unemployed	ESRD	N/A	No	N/A	N/A	N/A	N/A	1	122.325	1467.9	0	0	0	3	121.102	1453.22	2.5	2038.75	24465	8	978.6	11743.2	2	244.65	2935.8	0	3505.43	3505.43	42065.1
2	4	M	2	1982-08-23	35-44	3	S	3	T	3	HBP	None	None	HBP	None	Permanently employed	N/A	Office	No	N/A	N/A	N/A	N/A	1	122.325	1467.9	0	0	0	0	0	0	4	3262	39144	6	733.95	8807.4	0.5	61.1625	733.95	32889	4179.44	4179.44	50153.2
2	5	F	1	1971-04-27	45-54	4	M	2	T	3	HBP	None	None	Unknown	None	Unemployed	ESRD	N/A	Yes	No	Other	N/A	N/A	1	122.325	1467.9	14	4521.13	54253.6	0	0	0	2.33	1900.12	22801.4	2	244.65	2935.8	0.75	91.7438	1100.93	0	6879.97	6879.97	82559.6
2	6	M	2	1983-02-18	35-44	3	S	3	H	2	HIV	None	None	ARVs	None	Unemployed	ESRD	N/A	No	N/A	N/A	N/A	N/A	1	122.325	1467.9	0	0	0	2	80.7345	968.814	4	3262	39144	4	489.3	5871.6	2	244.65	2935.8	0	4199.01	4199.01	50388.1
2	7	F	1	1966-02-07	55-64	5	M	2	P	1	HBP	None	None	HBP	None	Unemployed	ESRD	N/A	No	N/A	N/A	N/A	N/A	2	244.65	2935.8	0	0	0	2	80.7345	968.814	4	3262	39144	6	733.95	8807.4	2	244.65	2935.8	0	4565.98	4565.98	54791.8
2	8	F	1	1963-09-06	55-64	5	M	2	H	2	None	None	None	Unknown	None	Unemployed	ESRD	N/A	No	N/A	N/A	N/A	N/A	0.5	61.1625	733.95	14	4521.13	54253.6	0	0	0	2	1631	19572	1	122.325	1467.9	0.5	61.1625	733.95	0	6396.78	6396.78	76761.4
2	9	M	2	1978-10-31	35-44	3	S	3	H	2	HBP	None	None	HBP	None	Unemployed	ESRD	N/A	Yes	No	Other	N/A	N/A	2	244.65	2935.8	0	0	0	4	161.469	1937.63	3	2446.5	29358	2	244.65	2935.8	0	0	0	0	3097.27	3097.27	37167.2
2	10	M	2	1972-07-16	45-54	4	M	2	H	2	HBP	Diabetes	None	HBP	Diabetes	Permanently employed	N/A	Office	Yes	No	Other	N/A	N/A	0.5	61.1625	733.95	0	0	0	0.33	13.3212	159.854	2	1631	19572	2	244.65	2935.8	0.5	61.1625	733.95	14800	2011.3	2011.3	24135.6
2	11	M	2	1994-11-04	25-34	2	S	3	H	2	HBP	None	None	HBP	None	Self employed	N/A	Manual	No	N/A	N/A	N/A	N/A	1	122.325	1467.9	0	0	0	0	0	0	6	4893	58716	2	244.65	2935.8	0.75	91.7438	1100.93	5000	5351.72	5351.72	64220.6
2	12	M	2	1977-10-06	35-44	3	S	3	T	3	HBP	None	None	HBP	None	Unemployed	ESRD	N/A	Yes	No	Other	N/A	N/A	0.75	91.7438	1100.93	56	18084.5	217014	3	121.102	1453.22	2	1631	19572	2	244.65	2935.8	1	122.325	1467.9	0	20295.3	20295.3	243544
2	13	F	1	1968-06-06	45-54	4	M	2	H	2	HBP	None	None	HBP	None	Self employed	N/A	Manual	Yes	Yes	N/A	N/A	N/A	2	244.65	2935.8	14	4521.13	54253.6	0	0	0	1.33	1084.62	13015.4	1	122.325	1467.9	0.5	61.1625	733.95	3000	6033.88	6033.88	72406.6
2	14	M	2	1959-09-27	55-64	5	M	2	H	2	HBP	None	None	HBP	None	Unemployed	ESRD	N/A	Yes	No	Other	N/A	N/A	3	366.975	4403.7		0	0	0	0	0	2	1631	19572	3	366.975	4403.7	0.5	61.1625	733.95	0	2426.11	2426.11	29113.4
2	15	F	1	1972-05-01	45-54	4	S	3	H	2	HBP	HIV	None	ARVs	None	Unemployed	ESRD	N/A	No	N/A	N/A	N/A	N/A	3.5	428.137	5137.65	16	5167.01	62004.1	8.5	343.122	4117.46	3	2446.5	29358	1	122.325	1467.9	0.75	91.7438	1100.93	0	8598.84	8598.84	103186
2	16	M	2	1984-01-18	35-44	3	S	3	T	3	HBP	None	None	HBP	None	Unemployed	ESRD	N/A	Yes	Yes	N/A	No	N/A	1.5	183.488	2201.85	0	0	0	0.25	10.0918	121.102	5	4077.5	48930	1	122.325	1467.9	0.17	20.7953	249.543	0	4414.2	4414.2	52970.4
2	17	M	2	1965-03-07	55-64	5	M	2	H	2	HBP	None	None	HBP	None	Unemployed	ESRD	N/A	No	N/A	N/A	N/A	N/A	0.5	61.1625	733.95	0	0	0	0	0	0	2	1631	19572	2	244.65	2935.8	0.75	91.7438	1100.93	0	2028.56	2028.56	24342.7
2	18	F	1	1997-12-17	18-24	1	S	3	H	2	HBP	None	None	HBP	None	Unemployed	ESRD	N/A	No	N/A	N/A	N/A	N/A	1	122.325	1467.9	7	2260.57	27126.8	0	0	0	2.5	2038.75	24465	2	244.65	2935.8	0.33	40.3673	484.407	0	4706.66	4706.66	56479.9
2	19	F	1	1977-05-31	35-44	3	S	3	T	3	HIV	None	None	ARVs	None	Self employed	ESRD	N/A	No	N/A	N/A	N/A	N/A	1	122.325	1467.9	0	0	0	0	0	0	2	1631	19572	0.5	61.1625	733.95	0.58	70.9485	851.382	22500	1885.44	1885.44	22625.2
2	20	F	1	1992-09-12	25-34	2	S	3	T	3	HBP	None	None	HBP	None	Unemployed	ESRD	N/A	No	N/A	N/A	N/A	N/A	1.5	183.488	2201.85	14	4521.13	54253.6	0	0	0	1.25	1019.38	12232.5	1	122.325	1467.9	0.5	61.1625	733.95	0	5907.48	5907.48	70889.8
2	21	M	2	1979-05-15	35-44	3	S	3	H	2	None	None	None	Unknown	None	Unemployed	ESRD	N/A	Yes	No	Other	N/A	N/A	2	244.65	2935.8	4	1291.75	15501	0	0	0	2	1631	19572	1.5	183.488	2201.85	1	122.325	1467.9	0	3473.21	3473.21	41678.6
2	22	F	1	1986-11-11	35-44	3	S	3	T	3	HBP	None	None	HBP	None	Unemployed	ESRD	N/A	No	N/A	N/A	N/A	N/A	3	366.975	4403.7	0	0	0	0	0	0	1.33	1084.62	13015.4	3	366.975	4403.7	0.17	20.7953	249.543	0	1839.36	1839.36	22072.3
2	23	F	1	1978-11-10	35-44	3	M	2	T	3	HBP	HIV	None	HBP	None	Unemployed	ESRD	N/A	Yes	No	Other	N/A	N/A	3	366.975	4403.7	0	0	0	0	0	0	2	1631	19572	1.5	183.488	2201.85	1	122.325	1467.9	0	2303.79	2303.79	27645.5
2	24	F	1	1989-03-22	25-34	2	S	3	H	2	HBP	None	None	HBP	None	Unemployed	Not ESRD	N/A	Yes	Yes	N/A	No	N/A	0.17	20.7953	249.543	7	2260.57	27126.8	0	0	0	2.5	2038.75	24465	1	122.325	1467.9	1	122.325	1467.9	0	4564.76	4564.76	54777.1
2	25	M	2	1989-10-26	25-34	2	S	3	H	2	Nail patella syndrome	None	None	Nail patella syndrome	None	Unemployed	ESRD	N/A	Yes	No	Other	N/A	N/A	2	244.65	2935.8	0	0	0	0	0	0	2	1631	19572	2	244.65	2935.8	0.5	61.1625	733.95	0	2181.46	2181.46	26177.5
2	26	M	2	1993-11-21	25-34	2	S	3	T	3	HBP	None	None	HBP	None	Permanently employed	ESRD	Office	No	N/A	N/A	N/A	N/A	3	366.975	4403.7	0	0	0	0	0	0	2	1631	19572	2	244.65	2935.8	1	122.325	1467.9	0	2364.95	2364.95	28379.4
[truncated: 5,000 more columns]

## Sheet: Both 2
Haemo	10432.4	11243.2	11057.8	9894.96	11280.9	10463	9886.79	10835.6	11019.2	11231.7	11167.1	10929.6	10852.8	10562.3	10812.9	10344.7	12099.7	11807.1	10678.3	10768.2	11079.2	10289	11271.9	10601.3	10324	11093.1	11504.1	11123.4	10224.3	10608	10720.6	11162.6	10162	10729.1	9654.41	10959	10835.5	10830.8	11733.1	11343.1	10075.9	10251.4	10397.4	10801.3	10965.5	10525.9	12086.3	11065.6	10417
Peri	4384.45	5011.09	3998.64	5744.02	5769.65	4829.54	4061.06	4846.01	4509.35	5788.67	4425.76	3717.28	5060.25	3772.26	6267.6	3567.74	4813.82	3871.71	4440.83	4077.28	5078.69	3639.77	3932.88	5994.34	4497.27	5553.05	5066.52	3704.34	4088.51	4840.18	4284.34	5061.82	5154.74	4741.71	6969.48	3544.68	4604.57	4547.39	4263.35	5378.37	5291.18	5445.54	4615.22	3717.74	4992.25	3935.23	4365.56	4601.31	4167.09
[truncated: 5,000 more columns]

## Sheet: Chart Bootstrap
	Haemo	Peri
	10432.4	4384.45
	11243.2	5011.09
	11057.8	3998.64
	9894.96	5744.02
	11280.9	5769.65
	10463	4829.54
	9886.79	4061.06
	10835.6	4846.01
	11019.2	4509.35
	11231.7	5788.67
	11167.1	4425.76
	10929.6	3717.28
	10852.8	5060.25
	10562.3	3772.26
	10812.9	6267.6
	10344.7	3567.74
	12099.7	4813.82
	11807.1	3871.71
	10678.3	4440.83
	10768.2	4077.28
	11079.2	5078.69
	10289	3639.77
	11271.9	3932.88
	10601.3	5994.34
	10324	4497.27
	11093.1	5553.05
	11504.1	5066.52
	11123.4	3704.34
	10224.3	4088.51
	10608	4840.18
	10720.6	4284.34
	11162.6	5061.82
	10162	5154.74
	10729.1	4741.71
	9654.41	6969.48
	10959	3544.68
	10835.5	4604.57
	10830.8	4547.39
	11733.1	4263.35
	11343.1	5378.37
	10075.9	5291.18
	10251.4	5445.54
	10397.4	4615.22
	10801.3	3717.74
	10965.5	4992.25
	10525.9	3935.23
	12086.3	4365.56
	11065.6	4601.31
	10417	4167.09
	10305.4	3615.19
	11304.1	3946.05
	10857	4557.57
	11129.4	5256.46
	11607.9	4552.88
	10863.2	4482.74
	9824.27	4412.08
	10701.5	5343.26
	10731.7	5374.47
	10542.4	4534.94
	11511.7	5538.66
	10898.3	3894.43
	10567.5	5114.47
	10470.5	4626.64
	12619.6	3782.14
	10785.9	6446.16
	10873.7	4895.95
	10090.5	3902.67
	10862	5001.34
	10919.2	4751.04
	10585.4	4918.52
	10532.3	4079.83
	11283.3	6392.08
	10810.3	4261.25
	10148	4420.32
	10487	3198.42
	10004.7	5031.17
	10246.9	5743.48
	11051.2	4726.8
	10944.1	4295.58
	10240.9	5739.35
	10989.8	3735.81
	10843.7	5560
	10294.1	5140.4
	10175.4	6128.59
	10873.6	4665.59
	9697.36	4268.64
	10740.9	3676
	10401.6	5715.94
	10573.9	5863.11
	9979.89	3986.22
	10684.1	4103.64
	11309.9	3511.74
	10295.9	3887.8
	10483.6	5774.04
	10303.9	5039.92
	9814.53	3887.86
	11397.8	5529.71
	10283	4831.17
	11527.8	4608.1
	10994.6	4162.04
	10740.4	3709.54
	10431.6	3685.48
	10671.8	4550.68
	11056.6	5101.32
	10219.3	3935.85
	11747.5	5025.32
	10478.7	4890.44
	9781.06	4428.22
	11399.9	4884.31
	11245.3	5256.89
	11430.1	4152.18
	10105.4	4794.05
	10744.2	4453.48
	10208.1	5365.03
	10909.9	4761.84
	10736.2	4922.13
	10329.5	3343.98
	11108.3	4302
	10403.7	4758.18
	10392.6	4303.58
	10914.8	4338.47
	9628.11	4596.32
	11280.3	5124.61
	10920.8	3607.4
	9343.23	3286.98
	10707.2	3765.94
	10491.6	4533.38
	11473.4	4165.09
	9847.12	4022.93
	9650.48	4377.26
	13480	4623.71
	9903.69	5139.46
	11076.5	5934.23
	11186.9	6267.15
	10869.8	3565.7
	10737	5073.01
	10968.3	4828.22
	11048.5	3423.94
	11299.3	5541.36
	11926.5	4074.93
	10591.8	5103.62
	10543.6	5074.85
	10091.4	3769.73
	10027	6635.44
	11306.3	5382.92
	10552.6	3643.87
	10319.2	5769.16
	9504.78	4360.67
	11384.2	4110.2
	9897.14	4913
	11168.8	4416.92
	12105.1	4356.57
	9869.44	3934.88
	11988.3	5014.36
	11160.9	5028.09
	10979.5	5591.75
	10522.1	3747.3
	10181.3	4627.71
	10867.4	3759.28
	12803.1	3410.56
	10160.5	4735.67
	12299	5659.04
	11009.4	3767.15
	10417.1	4295.92
	10622.5	4256.6
	10455.4	4372.03
	10339.3	4294.93
	10302.8	4854.35
	10808.5	4801.76
	10438.6	3630.71
	11627.8	5805.28
	10588.9	5393.71
	11313.4	5123.01
	9967.3	5710.27
	10689.5	4000.29
	10802.2	3919.22
	10603.4	4496.47
	9454.85	3898
	10560.6	4717.38
	10489.3	5411.18
	10286.3	4338.7
	10665.9	3801.66
	10886.3	4110.83
	10083.8	3524.17
	10604.3	4030.5
	9642.49	4796.17
	11356.7	3559.55
	10866.2	6120.42
	10636	4328.72
	11506.9	4771.09
	10067.2	4080.59
	10311.7	4053.4
	10266.4	5028.26
	10523.1	5559.06
	10180.2	5566.06
	11604.6	4827.86
	11950.1	4758.57
	10171.5	4847.12
	11156.9	4869.53
	10939.4	3722.95
	9568.39	3463.09
	10970	4257.56
	10855.5	4847.67
	11468.4	3507.66
	11441.8	3742.33
	11185.9	3896.78
	10373.6	5202.11
	10984.8	4453.59
	10780.8	4737.11
	10916.9	4133.73
	10253.3	4989.18
	11096.6	5437.96
	9294.95	3925.1
	12024.1	4906.27
	10879.8	5174.03
	10761.3	3714.55
	11191.9	4646.1
	10521.2	4937.6
	10484.5	4108.42
	10444.9	3789.86
	11164.8	4603.25
	11452.9	4076.43
	12340.2	6365.42
	11607.4	5125.44
	10215	3987.31
	10596.2	4668.78
	11002.7	4378.2
	9709.94	3779.3
	11212.7	5269.55
	11437.1	3820.19
	10801.7	5129.28
	12153.5	5102.23
	9738.25	6652.55
	10347.6	4328.31
	11366.2	4730.13
	10418.4	4070.78
	11077.2	4292.63
	11649.1	4230.65
	10238.3	5943.4
	10177.6	4882.65
	11666.1	5250.5
	11572	5943.03
	10477.5	4829.64
	10072.1	5944.83
	11867.4	4895.88
	10986.5	4460.58
	11247.3	3924.25
	10996.8	4449.99
	11503	4919.62
	10707.4	4354.73
	10004.1	3465.84
	10199.6	3724.94
	12006.3	5049.83
	10815.7	4904.35
	10578.7	5222.83
	11341.9	5020.51
	11421.7	5151.83
	9815.79	4746.99
	11204	4942.69
	10421.6	5304.74
	9794.3	4073.2
	9835.63	4506.95
	10176.7	4995.05
	11370.2	5903.02
	11151.9	6438.87
	10957.3	4253.97
	11343.1	4056.66
	10188	6417.02
	9992.73	3878.09
	11438.2	5709.93
	11100.1	3532.89
	10523.4	5690.43
	9713.74	4280.62
	10048	4846.82
	10866.7	4968.93
	11297.6	6009.62
	10858.2	5160.75
	10810.5	4677.41
	10465.3	4824.9
	9920.34	3653.61
	11209.2	4671.69
	10700.3	3874.2
	10179.2	4063.96
	10682.3	6157.23
	11179.1	4259.63
	11183.2	5656.86
	10500.4	4945.49
	10347.2	5150.09
	10380.1	7009.47
	10720.7	5904.31
	11508.8	4137.67
	9738.34	3434.51
	10925.1	4235.43
	11112.4	3880.39
	10806.4	4064.53
	10018.8	5596.26
	10390.3	4595.58
	11503.2	5791.55
	10495.7	3751.65
	11691.6	6086.63
	11446.9	4523.08
	11269.2	4874.86
	10570.5	5390.12
	11307.9	4501.73
	10838.3	3908
	11767.8	4992.53
	9872.5	4937.14
	11103.5	4607.66
	10932.2	4531.24
	10233	4757.73
	11869.7	4875.46
	11793	7430.29
	10540.6	4015.01
	10904.4	5442.9
	10497.9	4883.48
	10800.9	5346.13
	10294.8	4708.54
	11873.4	5082.7
	11310	4868.96
	11212.4	4573.53
	11315.2	4055.95
	10879.1	5500.21
	10078.4	4660.84
	10868.4	5647.21
	10463.8	5689.72
	11249.4	4223.87
	10668.6	4434.38
	10203.2	5000.86
	10449.3	5081.64
	10298.1	4603.64
	11344.9	5110.15
	11073.2	4405.15
	10690.4	5201.07
	10168.1	5050.5
	10849.1	5382.97
	10550.6	4269.96
	9881.46	4855.5
	10696.1	3915.65
	9985.3	5207.94
	10110	4761.71
	10946	5127.32
	11080.5	4561.4
	10704.7	4555.32
	11022	4115.96
	10032.6	4511.43
	10876.3	6142.91
	11062.7	4762.08
	10436.8	4643.13
	11332.8	5373.19
	11290.3	4172.03
	9645.37	3951.81
	12126.2	3976.43
	10418.7	5362.66
	12285.7	4050.13
	10977.5	4515.34
	11000.4	4872.28
	9469.35	4071.48
	10578	4885.4
	9940.22	4448.03
	11372.7	6727.51
	11039.1	4605.68
	9784.38	4736.7
	10520.6	3791.98
	11503.1	4363.57
	10272.7	3511.31
	10956.3	4388.4
	11464.3	5308.29
	10148	6004.93
	10883.6	4913.27
	10541.7	5486.31
	11114.4	5177.9
	10863.7	4213.61
	10404	5317.55
	10996.4	5303.87
	10849.1	4024.16
	10903	4012.85
	10106	3947.45
	10773.2	4005.84
	10836.3	4819.93
	11374	4873.62
	10116.7	4191.83
	11077	4341.71
	11024.1	4403.33
	10985.7	4704.48
	11212.4	4595.73
	10984.9	5019.08
	10736.6	4366.65
	10139.3	4757.55
	10223.3	5756.23
	10223.3	5237.87
	11690	5123.22
	10122.3	4904.29
	11624.4	4689.15
	11262.4	4839.87
	11295.2	4351.47
	10070.6	4955.38
	10293.3	4294.28
	10600.6	3762.76
	9828.38	5127.07
	10032.1	5000.59
	11528	4185.36
	8942.31	4218.54
	11950.9	4303.78
	10925.5	4289.92
	11097.9	3042.73
	11069.1	5421.97
	11023.8	4777.95
	9701.29	5322.18
	11750.3	5422.73
	10927.4	5084.33
	10128.9	3806.71
	10476.1	4383.72
	10940.2	6487.94
	10642.8	4905.01
	10278.6	4824.86
	10445.3	3854.53
	10729.6	5008.82
	11167.5	5224.38
	10789.8	4359.86
	11171.1	5002.69
	11083.4	4933.57
	10425.2	4277.47
	9579.88	6298.4
	10688.5	4240.99
	11320	3509.6
	10942.8	4126.56
	10850.5	4257
	10788.5	3693.29
	10889.1	5331.4
	10054.5	3905.6
	9515.57	4910.28
	10421.3	4249.32
	9641.04	4904.09
	11026.2	3884.55
	9903.91	4116.91
	10687.6	5593.28
	11546.1	4745.28
	10709.6	4474.36
	10414.3	4094.98
	11060.4	4627.28
	11345.7	5314.21
	10716.8	4736.64
	10516	4897.41
	10506.4	4568.89
	10379.5	5156.74
	11089.9	5070.24
	11874.6	5460.89
	11048.7	5201.47
	10936.9	4632.27
	9775.03	3789.13
	10435.5	5887.15
	11033.1	5185.41
	10458.4	4674.7
	10691.5	5177.15
	11040.7	3534.63
	11153.1	4073.74
	11074.7	4366.57
	10967.8	4711.68
	10397	4516.4
	11347.6	4428.51
	10422.3	4268.31
	10495.2	4563.77
	10957.8	4748.42
	10603	5100.22
	11257.8	3986.88
	10750.8	5075.19
	10525.2	4660.76
	10741.3	4552.61
	11887	4024.07
	11745	5145.67
	10167	3458.65
	10027.8	5726.67
	10380.1	5201.35
	10366.9	4803.97
	11184.5	4913.99
	9925.84	3819.88
	10905.5	5531.96
	10702.3	3652.93
	10146.5	4774.45
	11653.5	5250.11
	10789.4	5877.93
	10569.1	4430.54
	10609.3	6437.64
	10321.3	5480.12
	10305.4	5514.38
	11701.8	3947.77
	11886.5	4885.65
	9924.36	5708.1
	9657.03	3900.51
	11691.6	4286.95
	11352.3	5329.93
	10601.5	4957.92
	10600.1	4676.88
	10583.6	4433.59
	10896.4	4495.21
	9781.59	4603.76
	10721.3	4248.4
	10069.2	4375.44
	10912.3	5236.78
	11210.3	5157.48
	9688.66	5013.09
	11872.3	4009.21
	11224.5	3244.63
	10387.4	6532.34
	11219.9	6106.6
	11567.9	4225.95
	11274.2	5737.95
	10911.6	5631.94
	10305.1	5135.29
	11202.7	5903.48
	9876.21	5166.94
	10370.5	4963.69
	10228.3	4430.86
	10672.1	4779.08
	10346.4	4806.4
	10870.2	4740.17
	11737	7251.77
	10298	4689.57
	10555.8	5310.76
	10957.3	3925.4
	10726.7	4165.81
	10495.1	4815.03
	10393.8	3206.62
	10035.8	5205.29
	10184	3434.7
	11396.5	4448.74
	11249.8	5260.84
	11003.4	3768.43
	9735.8	4945.16
	10238.6	5561.86
	10284.2	4272.76
	10740.9	3817.05
	10448.3	5738.96
	10704.3	4038.07
	10840	4266.26
	11115.1	6390.5
	10888.4	4283.24
	10091.2	4503.13
	10539.3	4805.15
	11059.2	3807.31
	11975.6	4473.15
	10509.5	5154.5
	11208.2	4658.08
	10967.3	4785.29
	10467.9	3861.97
	10309.4	4590.11
	11608	5076.93
	10405.4	5350.29
	11040.8	5160.68
	10318.2	4554.33
	12495.3	5019.18
	11842.9	4262.98
	10592.9	4187.98
	10302.2	5111.48
	11063.5	5159.17
	10619.7	5059.41
	11124.1	4380.43
	11394.8	4068.37
	10465.4	4256.08
	11880	5124.12
	11577.8	5015.07
	11063.5	4308.69
	9171.45	5101.31
	9818.46	4786.48
	9777.26	3697.35
	10066.9	4696.42
	10517.1	4124.93
	10030.3	5057.15
	11566.6	4975.29
	10025.3	6124.7
	10207.4	4513.78
	9604.09	6254.11
	10789.2	4963.77
	11148.9	6380.25
	11601.7	3721.93
	10182.7	5584.32
	10801.7	4961.37
	9819.81	5190.39
	9866.78	4407.7
	10214.9	4016.68
	10788.2	4881.48
	10487.8	4688.33
	10182.1	5605.71
	10022.5	4219.74
	10129.4	4806.7
	11438.2	6133.34
	10224.6	3573.26
	9987.18	3703.21
	11335.3	3678.51
	10634.5	4244.94
	10806	3688.28
	11013.5	3380.46
	10259	4196.17
	11398.8	4189.36
	10460.9	5049.79
	10257.5	5525.21
	10656.5	4643.49
	10285	5091.03
	11033.2	5670.73
	10444.2	4387.34
	10469.3	3493.64
	11377.3	5751.77
	11083.3	3844.15
	10400	5734.39
	10931.6	5715.25
	9861.58	5851.14
	11089.3	3807.32
	10885.1	3927.37
	10886.4	3945.2
	10351.3	5124.33
	10755	3754.78
	9764.9	4360.43
	10687	4927.52
	11273.7	3955.34
	10919	4394.51
	10830.2	5592.86
	10327.8	4223.16
	10986.3	4308.66
	10383.3	4279.06
	8997.57	4396.3
	10104.4	3377.94
	10038.2	4134.1
	10971	5395.89
	10427.2	5916.09
	10738.7	5155.97
	11148.4	3776.98
	10472.1	4436.84
	9489.89	4831.7
	9659.04	5149.91
	10997.4	3984.42
	9910.77	4039.59
	10307	5748.29
	11210.3	3921.06
	10141.2	4728.64
	11102.5	4134
	10380.4	4305.84
	9574.81	5540.91
	10389.5	4586.48
	11219.8	3721.87
	11328.1	3785.92
	11058.5	3584.79
	10543.8	5093.94
	11252.2	4435.09
	10789.9	4196.02
	10944	4956.04
	11729.3	4814.08
	10211.7	4612.64
	11327.1	4411.42
	11762	4817.14
	9742.49	4821.17
	11616.5	5854.51
	11290.4	4221.41
	10172.7	5563.58
	10517.1	4436.86
	9865.9	5197.4
	11021.9	4648.55
	9915.05	4345.1
	11497.3	4060.34
	10242.4	4319.09
	10622	3751.7
	11266.9	4779.85
	10191.2	4643.24
	11517.6	4596.96
	10365	4328.27
	10327	4253.87
	11566.7	3987.97
	11593.7	3627.09
	11114.9	4340.3
	10708.5	4211.52
	11061.9	4464.98
	10325	3333.56
	10741.1	4199.82
	10407.1	6053.53
	11083.7	4223.11
	9792.2	4931.89
	10084.8	4655.87
	10517.4	4289.21
	10247.7	4933.65
	11144	5188.52
	11232.5	3883.88
	10506.7	3732.15
	10469.2	3524.33
	10925	4935.24
	11471.3	5795.11
	11081.9	4705.19
	10307.6	4049
	10986.4	4235.97
	12298.8	5755.85
	10528.7	4267.86
	11233.1	4144.46
	12128.7	4346.55
	10590.9	4327.98
	11182.2	4567.07
	10705.7	4912.69
	10608.5	5033.18
	10666.7	3786.18
	11584.5	5928.72
	10366.7	4331.28
	11481.1	6261.27
	11198.2	4941.34
	11868	3789.17
	10824.6	4393.88
	11164.6	5110.87
	10997.3	6434.75
	11723.9	4084.46
	11259.8	4706.99
	11015.8	5619.21
	11569.7	5084.46
	10679.9	5003.14
	10385	5516.3
	10650.3	3760.2
	12061.2	4198
	10392.3	5144.88
	11085.7	4130.28
	10211.3	3829.68
	11221.2	6519.67
	10276.2	4560.95
	10570.8	4619.94
	10639.5	3809.07
	10464.2	4824.43
	10741.4	4878.92
	10651.6	3864
	10383.1	4068.1
	10873.9	3894.36
	11487.5	4755.71
	11357.9	4900.93
	10681.6	4802.14
	10855.9	4892.22
	10055.2	5304.64
	10392.1	5267.37
	11114.1	3977.79
	10184.5	4040.45
	10276.3	4499.1
	10902.3	6460.45
	10856.1	4486.61
	11213	4975.71
	10583.7	4111.19
	10752	5648.56
	10961.5	3978.18
	11339.4	5837.81
	10425.6	5307.31
	10392.2	6070.42
	10054.2	4275.95
	10273.7	5344.78
	10605.8	4518.45
	9933.79	4074.34
	11032.2	4440.82
	9640.21	4936.57
	9942.27	5006.74
	10754.5	3983.43
	10887.5	4541.57
	11287.6	5099.64
	10812.3	5399.2
	10593.1	4059.94
	10938	4850.33
	11229.4	4272.63
	9553.06	5006.29
	9549.87	4386.86
	9928.46	4960.96
	11242.1	5421.22
	10847.9	4870.99
	9816.06	4135.78
	10522.1	4563.4
	10424.5	5481.5
	10497.4	3756.32
	10863.5	3837.69
	10493.1	4513.92
	11959.6	4373.34
	11534.5	3834.71
	11256.2	5139.68
	10248.7	4490.54
	10380.5	4544.33
	10658.7	5994.64
	10721.4	4554.62
	10768.6	4521.88
	10629.3	4761.36
	10654.7	5341.89
	9637.11	4204.63
	10853	4358.84
	10293.2	4967.72
	10571	4646.2
	10083.5	5230.56
	10856	4207.07
	9724.05	5515.32
	11574.1	5207.69
	11146.2	4808.37
	10980.3	4470.27
	10945.6	5946.1
	10607.7	5365.88
	10796.3	5336.31
	10563.6	6126.94
	11292.6	5280.62
	9974.51	4419.73
	10361.8	6659.63
	10338.8	4645.35
	12233.5	5409.28
	11255.2	4590.26
	9962.54	4330.14
	10981.6	4813.84
	10687.7	5338.13
	11402	3926.93
	11281.7	5731.74
	9500.33	4041.35
	10721.9	4100.58
	11125.1	4223.02
	10342.3	4237.93
	11200.6	6628.33
	10629.2	5722.37
	11902.4	4574.49
	10335.4	6792.35
	11106.6	3733.92
	9679.71	4296.72
	11469.6	4066.49
	11561.3	4426.2
	10475.4	5028.63
	10637	4102.11
	11358.9	4041.92
	11183.4	4401.52
	10543.8	4159.35
	11212.6	4865.47
	11103.4	3631.81
	11412.7	6104.96
	10388.4	5171.92
	10821.8	5279.72
	10308.7	5435.72
	10227.6	5837
	9303.86	3565.77
	10388.5	3786.7
	10497	6023.49
	10045	5213.18
	11180	3555.81
	11379.8	3765.88
	9914.92	4549.64
	10153	3802.22
	11873	4927.66
	11940.7	5649.99
	10098.4	3292.68
	10134.5	4942.9
	11511.9	3794.58
	10941.4	4633.36
	10308.8	4927.02
	11571.5	5112.41
	9937.25	3665.51
	10481.6	4103.89
	11228.3	3656.18
	11545.7	3476.55
	11230.7	4353.95
	11555	3914.54
	11034.4	5897.46
	10686.1	5367.73
	10045.6	4768.48
	9983.6	4143.76
	10972.2	3535.67
	11447.4	5272.45
	10464	5387.44
	10818.9	3573.72
	11295.3	6531.93
	11065.5	5380.89
	11017.6	3777.25
	11053.8	3971.24
	10504	5772.77
	10582.4	5445.91
	11820.9	3991.64
	10585.2	6130.98
	9655.29	6855.41
	10187.2	4340.05
	11288.9	4447.7
	9968.22	5166.43
	10427.3	3715.41
	10273.2	3521.01
	11213.5	3009.97
	10882.3	5674.98
	10563.5	4704.61
	10995.7	3957.3
	10796.9	5171.89
	10683.1	4011.97
	10402.9	4748.78
	10950.9	3861.98
	10489.3	4206.48
	10250.7	4939.21
	10179.1	5203.88
	10096.8	5253.44
	10576.4	5951.61
	10409.5	3497.98
	11313.1	3410.22
	10051.4	4012.61
	10836.7	3971.81
	11092.6	4250.73
	10003	4161.52
	10808.9	4896.06
	10059	3427.84
	10520.7	4543
	10075.1	4120.83
	9880.98	5687.62
	10815.4	4726.62
	11853.6	4089.85
	10556.3	4264.8
	11421.4	3594.02
	11550.3	4489.69
	11927.7	4871.04
	11388.2	4528.99
	10038.6	4612.64
	11096.1	4319.43
	12129.5	3979.55
	10796	5972.76
	9963.72	6550.52
	10455.7	4623.53
	10066.3	4220.44
	11192.4	4432.17
	11507.2	4810.34
	10791.6	3365.33
	10450.7	6006.28
	10443.2	5226.14
	11945.2	3888.5
	10340.7	4947.34
	10568.6	4919.49
	10507	5695.35
	9955.9	5101.72
	9801.51	4579.01
	10415.5	4187.93
	9647.77	3910.86
	11176.7	4668.33
	11687.6	5959.01
	11412.9	5330.87
	10802.5	4647.01
	10335.9	5078.35
	9750.66	4002.13
	10269	4460.08
	11471.5	3367.8
	10742.6	5233.96
	10758	4084.44
	11270.5	4724.98
	10137.6	4347.74
	11310.9	3969.86
	10109.7	4479.37
	11352.2	4428.21
	10452.5	5139.76
	11390.1	3948.35
	10824.8	5665.21
	9662.67	4455.04
	10563.2	6135.94
	10099.5	4833.79
	10155.6	3965.27
	10723.3	5183.8
	10366.1	4292.78
	9446.42	4138.86
	10842.9	4332.18
	10330.3	4852.57
	10056.6	5155.29
	10897.1	4341.41
	10445.3	5750.06
	10688.2	3890.11
	11073.7	2928.41
	11283.3	3818.22
	10952.9	4388.82
	10588.8	5406.65
	10031.4	4910.17
	9040.56	3785.12
	10004.1	4665.68
	10430	3706.08
	11308.4	4086.06
	10700.8	4256.29
	11245.7	5250.34
	11483.1	3459.7
	10632.2	5675.21
	11320.2	4779.58
	10663.7	4898.93
	11325.1	3693.54
	10163.3	3932.09
	10752.1	4205.96
	10977.9	5150.23
	10250.7	4423.54
	11056.5	4854.49
	10324.4	3623.18
	9981.06	5420.13
	11273.7	3884.68
	10673.6	5361.65
	10693	3034.26
	11082.1	4772.35
	10376.8	4817.64
	10791.4	4461.92
	10523.4	6604.75
	10385.2	6287.96
	10374.3	3761.49
	10940.7	4757.12
	10891.9	4636.28
	11345.9	4289.02
	9631.08	4885.98
	10867.9	4562.59
	10813.9	3753.21
	10318.1	4122.99
	10264.6	3771.31
	9963.11	5352.22
	9813.48	4734.67
	11334.3	5816.83
	11247.7	4089.46
	11475.5	4400.59
	11285.5	3870.21
	10885.9	4912.36
	10406.3	5216.69
	10453.4	5265.59
	11623.6	4478.37
	11902.8	5130.28
	9670.45	4385.49
	9364.42	4136.33
	10623	5095.89
	11051	5337.17
	11149.2	5105.47
	11254.8	3592.73
	10618	5039.94
	11348.2	3584.31
	10426.8	4569.37
	11571.4	4355.9
	10289.2	4879.32
	10013.5	4551.89
	10827.6	4544.35
	10931	3549.55
	11653.2	5179.61
	10666.4	3872.43
	10588.9	5849.1
	9623	4175.86
	9880.41	4397.16
	12000.2	3769.14
	10708.7	4266.29
	10455.3	6107.62
	10903.4	4402.97
	10711.3	5939.69
	11148	3808.04
	10359.8	3267.54
	10166.8	5224.27
	10665.6	3549.67
	11380.9	4835.39
	9992.29	6228.91
	10320.3	5288.37
	11035.2	3925.24
	9989.37	3415.78
	10966.3	4597.29
	10732.2	4569.53
	10817.5	4327.87
	11562.1	4696.45
	11197.8	4434.98
	10042.1	3526.33
	9522.39	3734.85
	10310.1	4146.44
	10731.6	5301.25
	10926.5	3771.24
	11485.5	4039.57
	10604.9	4723.86
	9879.71	6022.61
	11377.2	4859.82
	11155.6	3799.72
	10939.3	5507.4
	10363.1	4892.68
	10875.1	4579.47
	10802.8	4295.72
	11280.2	3650.69
	10554.1	4241.86
	10125.2	4523.66
	10245.5	4922.35
	10838.7	3697.21
	11046.7	4483.67
	9756.03	5049.1
	10530.7	4923.11
	11548.1	4834.08
	9640.39	4056.71
	11033.6	5862.98
	10631.2	4534.74
	11478	4105.69
	9693.38	4192.43
	10212.6	5384.57
	10087.1	3722.69
	9461.45	5625.85
	10869.9	6383.06
	10305.7	4598.32
	10422.4	3474.97
	11391.3	3872.18
	10633.2	5183.42
	10791.6	5835.74
	9683.73	5446.04
	11489.4	4361.8
	10158.4	4918.95
	11281.1	5207.04
	11745.4	5654.39
	10870.3	6005.5
	10858	4640.8
	10836.6	4039.11
	12212.7	5496.72
	10467.8	4231.92
	9495.22	4687.43
	10361.5	5943.51
	9898.93	3915.9
	10854.7	6296.18
	10979.9	4386.07
	10547	4033.3
	10346.7	5119.2
	10797.6	3998.59
	10706.8	5772.84
	11197.8	5138.56
	10875.1	5599.88
	10909.8	5519.68
	11310	4874.32
	10729.2	5575.96
	10286.6	5011.85
	10655.5	5479.42
	10989.8	5657.09
	10284.3	5418.45
	11619.7	4262.09
	10402	3708.41
	10097.2	5027.68
	12080.4	4015.25
	10959.4	3418.77
	12204.2	4493.15
	10718.7	5626.21
	10795.6	4609.22
	10376.5	4283.53
	10332.3	3874.27
	9721.82	4601.73
	11117	3783.86
	11537.2	3645.28
	10615	5661.32
	10902	4087.11
	10193.6	4447.55
	9977.96	5406.11
	11232.5	3750.3
	9823.7	4087.53
	9944.41	5368.84
	9982.24	3619.23
	10285.7	6466.14
	10017.2	4354.59
	10236	4641.62
	10592.4	5361.83
	9956.08	6218.47
	10670.1	4103.34
	10615.1	4994.32
	10788.2	4504.34
	12038.7	3614.52
	11331.8	4496.81
	10368.9	5346.63
	10410	5450.38
	10598.2	4991.45
	10742.6	4485.93
	10927.4	4733.68
	11671.6	4200.57
	11950.9	5948.38
	10498.8	5977.57
	10423.7	4562.14
	10096.8	4826.12
	10410.4	4065.76
	11022	3621.09
	11313.3	4086.96
	9740.65	5387.27
	11278.6	3849.17
	10861.7	4394.49
	11516.4	3255.79
	10132.6	5221.84
	11598.2	5122.42
	10362	7035.27
	11259.9	4903.49
	10511.1	4586.84
	10032	5676.48
	12117.3	5159.1
	11275.6	5742.17
	10475.4	3888.9
	10828.8	5145.22
	10790.6	6695.36
	10149.3	4774.21
	10446.8	5227.7
	10543.7	3968.19
	10520.3	4282.04
	10015.2	4319.71
	10759.9	3990.73
	10882.5	6115.3
	9672.89	5414.65
	10214.3	3574.76
	11774.7	4882.31
	11284.7	5072.55
	9939.78	4485.38
	11329	4284.71
	10804	4464.48
	9654.63	3711.99
	11407.9	3993.81
	10613.6	4361.03
	11085.3	4608.37
	10128.7	3807.36
	9973.16	4157.88
	11658.8	5395.92
	10896.3	5829.62
	10061.9	7007.58
	11086.1	4874.11
	11357.1	4251.01
	10681	2959.77
	10234.6	6041.07
	10639.7	4131.7
	11427.1	4564.54
	11325.8	5691.83
	10747.4	3807.9
	10627.7	4307.44
	9545.02	3848.52
	11414.7	4850.62
	10623.7	4415.57
	9812.96	7261.54
	11672.6	3851.45
	10137.8	5251.09
	10399.5	4807
	10339.6	3956.67
	10187.4	4786.08
	10724.4	3925.31
	11116.5	3917.96
	9694.21	3908.19
	9938.16	3817.07
	11060.9	5252.19
	10232.3	5162.6
	11296.6	6698.34
	11473.1	4276.5
	11273.4	5290.6
	10906.8	4175.01
	10450.4	5123.39
	11231.8	5430.61
	11114.6	4468.65
	11899.1	4449.98
	10675.2	5125.99
	10749.2	4741.25
	9799.94	4315.44
	10513.5	4299.56
	10397.4	5176.74
	9258.12	4531.63
	10695.4	3729.67
	9487.57	4491.42
	10339.9	5348.51
	11113.1	4826.85
	11008.7	4655.43
	10566.7	4882.12
	10892.7	3592.93
	11242.9	5975.27
	10333.4	4949.53
	10651.7	4600.02
	10882.2	4749.02
	9939.56	3756.5
	10071.5	3505.58
	9950.88	5530.23
	10794.4	4251.62
	11341.4	4441.54
	11103	4371.27
	10663.3	4512.63
	12097	4600.14
	10620.6	4527.63
	9600.46	5039.9
	12089.7	4757.82
	11183.1	5126.33
	10368.9	4960.14
	10947	5182
	10567.1	3756.47
	10996.1	4715.53
	11344.5	4525.72
	10131.7	4102.46
	9767.39	4093.88
	11003.5	5289.3
	11584.7	5726.7
	10234.6	8234.34
	11427.6	3398.62
	10581.6	4318.97
	10892.3	3773.4
	10519.2	3881.72
	10829.6	6925.61
	10785.6	5596.85
	10312.8	3610.4
	11108.7	4486.34
	11016.5	5841.36
	10134.1	4123.16
	10294.1	4581.92
	10709.7	5560.28
	11270.1	5519
	9830.47	4304.86
	9812.39	4153.69
	11434.5	6331.06
	10268	5042.02
	11464.7	4722.02
	10292.2	5396.16
	11167.9	4500.4
	10415.5	5811.04
	10839.7	4607.42
	10733.5	5629.82
	10495.1	4389.86
	10585	5319.69
	10994	3652.49
	11279.3	5034.7
	10792.8	3716.5
	11427.7	3521.64
	10814.8	4813.77
	10598.8	4321.59
	10179.6	4497.75
	10786.6	3968.72
	11158.9	3784.66
	10110.9	4961.26
	11725.2	5129.43
	10059.4	5212.9
	10459.1	4071.42
	10301	4275.19
	10500.5	6010.73
	11393.5	6119.42
	10825.9	6796
	11167.1	3792.11
	10420.3	5376.89
	11331.5	4486.84
	11610.3	4498.47
	10828.4	4661.23
	10719.8	4536.51
	10558	5616.66
	10328.3	4211.91
	10763.9	4506.22
	9790.85	4738.97
	10580.5	5629.61
	10218.3	4450.08
	10676.3	4302.87
	10833.3	4758.01
	11031.9	3852.67
	10679.1	4216.71
	10705.9	5432.71
	10976.5	4253.79
	11119	5283.56
	10905.4	4623.31
	10556	3400.41
	10879.6	3447.42
	11109.5	3548.75
	8929.24	4053.52
	10648.2	6722.28
	10801.7	4547.64
	10816.9	4982.89
	12695.9	5600.69
	9832.83	4632.71
	10879.7	5295.04
	11356.6	5295.15
	11471.1	3991.62
	11220.3	4759.01
	11142.4	4046.6
	10154.9	5207.93
	10780.7	4487.1
	10503.2	3403.05
	12134.3	4111.87
	11632.9	4652.49
	11382	4940.6
	10506.9	6037.06
	11304.7	4816.79
	10961.8	5510.23
	9729.16	4446
	10626.9	4261.25
	10425.5	8104.31
	10778.6	5537.66
	10188.9	4895.97
	11215.5	4621.94
	11973.9	4557.36
	10202.8	5490.61
	10819.4	4503.04
	10432.1	3605.81
	10898.3	4601.89
	11893.9	4025.41
	10328.1	4995.38
	10594.4	4741.96
	9978.18	3729.34
	11102.3	5438.23
	10571.1	4187.25
	10680.8	5930.17
	11070.6	5181.83
	11172.6	3919.65
	10686.5	5047.15
	10121.2	3546.72
	11042.7	5517.64
	10667.6	4982.95
	11225.2	6178.95
	11305.5	4176.23
	10526	3901.35
	11037.7	4426.77
	11523.1	4972.84
	11315.9	4592.07
	9991.81	4410.45
	10634.6	6465.21
	9765.99	3995.93
	9990.89	5903.66
	10670.5	3873.11
	10167.7	5371.66
	11129.1	4032.07
	11206.6	4504.3
	10295.7	5355.45
	10607	3910.23
	11272.7	6075.36
	10853.6	4410.81
	10099.4	4048.11
	11787	4640.26
	10448	3584.04
	10438.5	4663
	10981.1	4387.14
	10063.1	5220.93
	11174.7	3907.16
	10556.7	4093.24
	10799.2	4505.78
	11486.7	4656.37
	10682.1	4887.17
	11427.2	4938.59
	11273.3	4192.57
	10271.4	4432.33
	10879.4	4269.56
	10296.9	4726.49
	9987.22	3877.3
	10174.6	3792.75
	11890.8	4038
	10432	5700.95
	11363.5	3769.82
	11694.2	4032.69
	9838.51	4893.33
	10855.9	4523.52
	11765.8	4394.93
	12017.6	3347.02
	10027.8	3336.4
	10609.1	5795.64
	10915.6	3706.97
	10831.9	4074.41
	10454.6	4986.3
	11021.4	3835
	11688.1	5616.09
	11774.3	5286.3
	11365	5039.68
	11269	4572.53
	10065.9	5286.46
	11062.5	4792.48
	11119.5	6386.01
	10006.8	4804.53
	10884.9	4556.46
	10395.5	4432.13
	10082.3	4830.36
	11133.1	7241.97
	10569.8	4385.74
	10219.8	4985.06
	9710.2	4304.23
	10850	4874.03
	10208	5405.16
	10955.9	4635.24
	10136.4	4347.68
	10601.8	3360.55
	10923.1	4829.39
	10976.3	4766.78
	11303.1	5032.33
	11826.7	4612.41
	10691.7	3752.86
	10494.2	4617.78
	10893.3	5856.02
	10286.7	5025.16
	10881.5	5013.82
	11052.7	3802.66
	11801.9	4434.55
	9782.77	4095.16
	11645.9	3493.37
	9662.8	4375.81
	10992	4170.66
	9786.31	4197.46
	9861.67	4893.36
	10413.3	3844.3
	10567.5	4005.22
	10460.1	4800.01
	10611.2	5385.26
	11156	4405.88
	9671.76	4801.35
	11701	5112.75
	9680.76	4363.78
	11632.4	4108.29
	11152	4690.04
	10574.9	4675.02
	10542.7	3685.88
	9997.36	4425.11
	10345.9	4646.38
	11054.7	3878.86
	10885.4	4393.18
	11275.7	4208.38
	10564.4	4927.26
	10313.2	4437.7
	10169.3	4696.86
	10328.7	6615.42
	11132.8	3891.15
	11200.7	3817.67
	10671.6	5201.71
	10890.8	5125.61
	11952.8	5295.66
	11128	4278.56
	11729.9	5309.76
	11589.6	5411.57
	9776.87	4814.27
	10991.3	4238.99
	10161.9	5205.44
	10898.2	3764.09
	9895.26	5657.4
	11303.1	3938.44
	10886.1	5461.74
	10518.5	5353.9
	10967.1	4001.68
	11138.3	6055.33
	11178.4	3746.88
	9998.1	5139.67
	10804.2	4809.79
	10506.7	4529.54
	10918	5531.44
	10056.3	3734.39
	10866.9	6005.83
	11397.7	3586.51
	10574.8	4638.98
	10017.2	4904.31
	10543.4	3610.5
	10617.2	4889.91
	10251.8	4383.22
	10267	3848.76
	12153.1	3666.2
	10396.7	4238.76
	11916.7	4400.26
	9637.59	4819.41
	10722.2	5277.03
	11697.8	4931.18
	10123.9	3821.7
	11638.9	5426.05
	10856.8	4831.29
	11604.7	5060.91
	10947.2	4056.06
	10192.4	5330.17
	9958.74	3997.5
	10506.1	5259.73
	10488.1	6561.39
	11157.8	4961.08
	10084.3	3594.81
	11045.5	4468.59
	10876.7	5880.95
	10785.9	3631.65
	10499.7	5149.5
	11558.8	5212.07
	13223	5605.87
	11216.8	4259.7
	11347.3	4678.82
	10631.1	4638.24
	11147	3784.1
	11239.6	4548.15
	10363.6	4550.67
	10972.3	4380.51
	10609	3944.57
	11143.8	5277.37
	11239.8	4440.29
	10932	4464.8
	11491.1	5160.61
	10802.2	3218.73
	10628.5	4936.3
	10551.2	4718.51
	9906.14	4019.65
	10231	3857.73
	10766.9	4844.45
	10281.8	4578.64
	10382.4	4286.61
	10372.5	3977.81
	10519.2	4718.55
	10458.6	4287
	11569.5	4032.09
	10807.3	4188.8
	10675.3	4848.21
	10228	4284.35
	10697.2	5175.61
	9867.17	4155.25
	10991.2	5011.48
	10264.7	4714.31
	10506.8	4563.15
	11722.6	3555.54
	10316.8	4308.04
	11546.6	4843.19
	10507.1	4200.14
	11390.9	4329.07
	10554.1	4567.57
	9705.83	4824.31
	10903.4	4372.66
	12268.1	6176.86
	11359.9	4435.12
	10415.1	3823.82
	10921.1	5216.35
	9601.25	4879.37
	11424.9	5287.97
	10122.7	4337.03
	11206	5656.4
	10483.1	5997.31
	10670.7	5159.88
	10785.2	4220.97
	10611.7	5301.66
	10676.4	3883.3
	10757.3	3856.85
	10232.5	4535.46
	10542.2	4792.73
	11482.3	4591.68
	11807.9	4181.99
	11415.3	4737.94
	9699.24	4181.06
	10653.5	4872.24
	10453.9	4953.83
	10103.2	3495.39
	10533.8	3948.53
	10760.3	3934.25
	10915.1	5939
	11634.7	4851.95
	9923.18	4508.23
	10599.2	3722.92
	11659.7	6919.4
	10572.8	4418.91
	10696.4	5112.16
	10374.8	4349.14
	10943.6	4632.23
	11137.5	4130.34
	10681.2	4694.67
	10933.8	5656.16
	11421.7	3324.43
	10278.8	5006.91
	10474.3	5150.15
	11272	4475.67
	10343.2	3525.07
	11352.1	5087.48
	10484.5	4538.22
	10694.7	4067.68
	10216.1	4446.9
	12115.6	5458.42
	10625.6	4635.17
	9745.02	5472.65
	11060.1	5383.35
	10479.5	4119.84
	10510.5	4376.74
	10963.8	4554.85
	10792.4	4547.23
	11120.3	4377.94
	10859.5	4490.69
	11258.4	4704.85
	10059.7	4292.53
	10636.4	3578.02
	10833.5	4201.61
	9906.1	4789.45
	11425.8	4916.35
	10397.2	6646.51
	10375.5	3992.52
	11512.2	4216.37
	11655.3	5435.13
	11251.1	4929.03
	10287.1	3455.47
	10829.6	4267.33
	9727.9	4148.29
	10028.9	4706.82
	11263.7	3974.13
	12064.6	5309.26
	11320.2	5222.59
	11821.6	6539.22
	10318	4317.08
	10342.4	4925.92
	11004.7	3458.64
	10557.2	5436.55
	11014.8	4001.92
	11143.2	3989.32
	10542.3	5003.76
	11605.8	5772.13
	11312.2	5394.37
	10390.6	4341.35
	10641.8	3829.26
	10697.5	5962.51
	10977.5	4798.88
	11072.8	5711.79
	12172.6	4536.66
	11152	3604.8
	10870.1	5585.99
	10629.5	3740.11
	9698.19	4537.62
	10878.4	3998.27
	11603.6	3473.23
	10559.5	3937.62
	11432.5	4704.61
	12302	5673.13
	10076.2	4702.75
	11490	4401.25
	10393.2	3484.26
	10023.1	4877.54
	10298.8	5138.62
	11074.6	6148.37
	10475.2	4047.2
	11207.3	3768.2
	10783.9	6894.82
	10685.4	4984.49
	10795.5	4466.87
	10886.9	4797.91
	10440.1	5485.32
	10828	6422.33
	10172.8	3906.16
	10037.7	5339.24
	11060.4	5278.89
	10818.7	5296.18
	11378.9	5358.71
	9831.48	5169.39
	10718.9	5001.2
	10227.6	6391.97
	12949.7	4401.98
	10391.6	3624.37
	11457.9	4846.56
	10038.5	5370.73
	10786.9	5429.74
	10903.5	5459.22
	9785.69	4191.23
	10772.2	4042.09
	11818.4	4316.65
	10943.7	3804.23
	10670.2	3484.82
	10957.1	5422.33
	9849.26	5120.16
	12419.3	4971.66
	10391.5	5730.91
	10896.1	4610.88
	10554.8	4154.82
	10351.1	5430.6
	10518.2	4103.47
	10523.2	5018.74
	10358.7	5527.87
	10581.7	4623.27
	10412	4373.75
	9275.16	5307.33
	10988.8	4343.77
	11249	3996.37
	10558.4	3600.86
	11066.4	4268
	11152.1	3949.5
	11009	3548.87
	10376.2	5155.77
	9204.78	5304.93
	10649.9	4540.06
	10704.4	5538.94
	10323.9	3714.84
	11443.9	4114.21
	10865.2	4312.37
	10397.9	4889.52
	10966.3	3726.37
	10397.7	5216.53
	10205.8	4144.55
	10967.7	6107.2
	10873.4	5580.12
	10955.7	4529.32
	9951.79	4898.61
	10077.7	4545.48
	10266.4	4342.3
	10234.5	5392.06
	11062	3808.85
	10185.1	4500.6
	10432.5	5405.45
	10980.9	4757.6
	10221.7	6219.75
	11190.3	5370.16
	11062.4	3921.67
	10853.8	7002.49
	10403.2	5139.44
	10915.7	4455.84
	11241.4	3987.34
	10577.8	4504.76
	11743.5	4987.69
	10149.9	5573.32
	10782.9	4708.36
	12157.7	4243.22
	10249.5	6238.76
	10238.1	5620.74
	10556.5	5884.31
	10598.8	5831.21
	11448.9	3772.95
	9859.92	4016.64
	10575.2	3973.03
	10531.5	5719.39
	11132.8	5807.78
	10181.5	4868.33
	10455.8	4600.58
	10261.4	5034.49
	10315.3	3854.17
	10674	4393.38
	10560.1	4202.16
	10070.8	4253.35
	10938.2	4832.51
	10945.5	3778.75
	11633.1	4915.52
	11175.5	4999.02
	10661.8	4350.51
	10314.1	3759.49
	11198.8	3398.09
	10897.1	4506.5
	10733.7	4440.82
	11320	5157.86
	10902	5407.03
	9989.98	6047.51
	10610	5074.86
	11183.7	4947.14
	11320.3	5119.06
	10558	5922.36
	10048.6	4807.04
	10552.3	4887.07
	10476.6	3777.18
	10635	4138.39
	10693.6	4124.44
	10747.3	5053.21
	10709.4	5231.87
	10486.7	4640.51
	11493.7	5178.07
	10064.9	4734.88
	10743.5	5029.64
	12211.1	5169.34
	10078.6	4404.06
	10637.5	4902.56
	10275.2	4645.3
	9729.12	4354.33
	10446.2	4114.39
	11424.4	3972.87
	10489.6	3796.42
	9800.02	4523.48
	10270.3	4164.17
	9722.3	4201.94
	11220.3	4142.35
	10387.4	4920.49
	10743.2	6235.71
	11258.6	5788.35
	10611.5	4567.36
	10862.5	4011.06
	11294.3	5455.17
	10093.8	5293.88
	11137.1	4595.49
	11660.3	3834.39
	10693.5	4382.61
	10589.5	4508.89
	10393.3	5871.12
	10566.5	6674.77
	10010.1	6760.44
	10017.8	5597.28
	10950.4	4486.56
	9681.76	4603.65
	9681.15	4618.96
	11050.3	4801.4
	10072	4677.74
	10846.3	4440.49
	11530.9	5061.74
	9962.37	3703.99
	10783.5	5738.67
	10373.4	4542.53
	10706.6	3948.55
	10562.2	5331.8
	11514.2	4763.08
	10571.2	5140.15
	10849.2	5131.98
	10713.1	6349.92
	10797.5	4487.24
	10665.7	4985.93
	10228.1	3988.72
	10440.1	4525.21
	11390.4	4412.78
	10503	4252.64
	11463.7	3393.63
	10810.3	5123.44
	11882.1	3542.65
	10192	5594.56
	9881.2	4185.28
	10568.3	4283.43
	11260.9	3880.12
	11282.3	4927
	10635	3796.31
	11884.5	4942.14
	10545.9	4292.39
	10543.7	4627.25
	11289.2	7513.44
	11250.8	5066.63
	10824.3	4421.07
	10392.9	4287.01
	10108.5	4976.58
	10728.5	4179.8
	10438.6	5483.42
	10506.9	5842.83
	11416.9	4695.18
	9527.37	4227.14
	11107.3	4824.84
	10489.6	4927.82
	11283.2	4574.16
	10934.4	4682.13
	10160.1	4421.23
	10623	4499.74
	10493.8	4325.39
	11183.7	4738.97
	10612.3	5378.19
	10090.9	4847.34
	10936.8	4927.75
	10464.1	5712.47
	10906.5	3726.21
	11321.2	4443.01
	10123.1	4427.08
	10314.7	4559.95
	10769.8	4449.31
	10415.7	4474.23
	11200.7	6625.7
	10434	3630.47
	9765.38	3805.59
	10057.7	4269.66
	10979.5	4927.61
	10780.8	4081.78
	11559.1	4852.63
	10488.6	4459.1
	12415.9	4004.35
	9515.49	3649.97
	11772.8	4580.9
	11256.9	3864.8
	12013.7	5437.22
	10189.3	3295.15
	9902.56	3956.13
	10725.1	4981.18
	10468.8	5142.96
	10303.5	5277.66
	11128.7	3802.67
	10026	3919.98
	11503.2	3817.38
	10370.7	4795.46
	10244.7	4666.28
	9698.58	4609.13
	10342.7	4545.99
	10872.4	3329.25
	9781.19	3776.6
	11751.1	4704.37
	11878.3	3879.87
	10381.9	4332.85
	12268.7	6334.38
	9807.63	4333.27
	10676.1	4084.39
	10385.3	5189.74
	10882.5	4892.19
	11472.4	4264.86
	11166.5	5857.57
	11104.4	5421.82
	10950.9	4224.26
	10953.6	5313.44
	10488.6	3483.61
	10608.9	7082.6
	11787.3	5112.5
	10851.8	4470.51
	10540.7	5432.15
	10753.3	4332.68
	11098.8	4419.66
	10795	4475.04
	10158.8	3417.04
	11017.8	4338.36
	10366.8	4822.79
	11004.2	6074.05
	10129.7	4813.44
	11319.6	3807.36
	10953	4579.25
	11405.7	4042.05
	10656.8	3662.9
	10488.3	6076.75
	10917.4	4095.13
	10446	4641.17
	10904.5	3827.14
	11084.2	3593.1
	10402.8	5419.07
	11561.5	4028.78
	10125.7	3682.02
	11316.9	3929.2
	10286.4	5125.65
	11815.6	5648.41
	10482.9	4918.84
	10908.6	4309.03
	10257.4	4025.76
	9966.69	4029.89
	10086.6	5000
	10667.4	5516.23
	10605.1	6505.9
	11099.1	4091.28
	10323.7	4532.39
	9744.28	3956.04
	10695.8	4251.58
	10286.4	4977.04
	10227	4343.56
	10168	4518.7
	10359.5	3700.35
	10512.5	4546.2
	10930.8	4322.14
	11144.6	4074.34
	10653	5240.83
	10416	3911.5
	11451.5	5140.89
	10582.6	5023.42
	12537.7	5800.7
	10565.3	4401.83
	10824.9	3947.91
	10752.8	5160.55
	10852.8	3770.95
	9897.58	4825.56
	10580.7	4222.07
	10915.7	4743.81
	10826.8	4597.31
	11650.1	6188.37
	9695.65	5299.45
	10512.3	5003.99
	9606.01	4087.18
	10924	4007.8
	10627.6	4611.89
	10495.4	4511.22
	11319.8	4625.35
	10735.5	4061.16
	10078.2	4480.22
	10364.1	4452.57
	11362.6	4613.68
[truncated: 8,003 more rows]

## Sheet: Bootstrap Haemo
	Participant	Gender	Date of birth	Age	Marital status	Education level	Comorbidity 1	Comorbidity 2	Comorbidity 3	Cause of ESRD 1	Cause of ESRD 2	Employment status	Reason for unemployment	Sector of employment	Caregiver present?	Caregiver employed?	Reason for caregiver unemployment	Caregiver take time off work?	Hours taken off work by caregiver?	t(visit) in hrs	t(visit) per month in R	t(visit) per year in R	t(hosp) in days	t(Hosp) per month in R	t(Hosp) per year in R	t(Complication) in hrs	t(Complications) per month in R	t(Complications) per year in R	t(dialysis) in hrs per day	t(dialysis) per month in R	t(dialysis) per year in R	t(travelling) in hrs	t(travelling) per month in R	t(travelling) per year in R	t(pick up drugs) in hrs	t(pick up drugs) per month in R	t(pick up drugs) per year in R	Monthly earnings for patients employed	Productivity loss for patients per month in R	Overall per month	Overall per year
1	1	M	1955-06-18	65+	W	P	HBP	None	None	HBP	None	Unemployed	Not ESRD	N/A	No	N/A	N/A	N/A	N/A	0.17	249.543	2994.52	0	0	0	0	0	0	4	5871.6	70459.2	2	2935.8	35229.6	0.33	40.3673	484.407	0	9097.31	9097.31	109168			13479	6885.67	15041.1	8828.2	9097.31	8807.4
1	2	M	1976-02-14	45-54	S	H	HBP	None	None	Unknown	None	Unemployed	Not ESRD	N/A	Yes	No	Other	N/A	N/A	0.5	733.95	8807.4	0	0	0	0	0	0	4	5871.6	70459.2	8	11743.2	140918	0.75	91.7438	1100.93	0	18440.5	18440.5	221286			13479	15041.1	9602.51	6885.67	9602.51	6977.42
1	3	F	1966-09-09	55-64	D	T	HBP	Multifibroids	Spinal arthritis	HBP	None	Unemployed	ESRD	N/A	No	N/A	N/A	N/A	N/A	0	0	0	0	0	0	0	0	0	4	5871.6	70459.2	1.33	1952.31	23427.7	0.5	61.1625	733.95	0	7885.07	7885.07	94620.8			10720.6	8134.61	11764	8828.2	11764	10720.6
1	4	F	1975-11-05	45-54	D	H	HBP	None	None	HBP	Miscarriage	Unemployed	ESRD	N/A	Yes	Yes	N/A	No	N/A	0.17	249.543	2994.52	0	0	0	0	0	0	4	5871.6	70459.2	3	4403.7	52844.4	0.25	30.5813	366.975	0	10555.4	10555.4	126665			9235.54	10555.4	6885.67	8828.2	14740.2	8134.61
1	5	F	1981-09-23	35-44	M	H	HBP	None	None	HBP	Pregnancy	Unemployed	ESRD	N/A	Yes	No	Caregiving	N/A	N/A	0.33	484.407	5812.88	0	0	0	0	0	0	4	5871.6	70459.2	2.67	3919.29	47031.5	1	122.325	1467.9	0	10397.6	10397.6	124772			17772.6	10483.3	10397.6	13705.3	7885.07	11957.3
1	6	F	1984-03-08	35-44	M	T	HBP	HIV	None	HBP	None	Unemployed	ESRD	N/A	Yes	Yes	N/A	No	N/A	1	1467.9	17614.8	14	4521.13	54253.6	0	0	0	4	5871.6	70459.2	4	5871.6	70459.2	0.33	40.3673	484.407	0	17772.6	17772.6	213271			11764	6885.67	14679	9235.54	18440.5	10483.3
1	7	F	1975-11-21	45-54	M	H	HBP	None	None	HBP	None	Unemployed	ESRD	N/A	Yes	Yes	N/A	Yes	0.5	0.5	733.95	8807.4	0	0	0	0	0	0	4	5871.6	70459.2	2	2935.8	35229.6	0.5	61.1625	733.95	0	9602.51	9602.51	115230			11957.3	11764	8847.77	8807.4	8847.77	7038.58
1	8	F	1991-02-21	25-34	S	T	HBP	None	None	HBP	None	Unemployed	ESRD	N/A	No	N/A	N/A	N/A	N/A	0.25	366.975	4403.7	7	2260.57	27126.8	12	484.407	5812.88	4	5871.6	70459.2	3	4403.7	52844.4	0.75	91.7438	1100.93	0	13479	13479	161748			10397.6	6977.42	7038.58	8828.2	8083.24	8847.77
1	9	M	1973-09-05	45-54	S	T	Cysts	None	None	Cysts	None	Unemployed	ESRD	N/A	No	N/A	N/A	N/A	N/A	0.33	484.407	5812.88	7	2260.57	27126.8	7	282.571	3390.85	4	5871.6	70459.2	2	2935.8	35229.6	1	122.325	1467.9	0	11957.3	11957.3	143487			7885.07	17772.6	11764	6885.67	8532.17	14740.2
1	10	F	1979-11-29	35-44	S	H	None	None	None	Unknown	None	Unemployed	ESRD	N/A	Yes	Yes	N/A	No	N/A	0.25	366.975	4403.7	0	0	0	0	0	0	4	5871.6	70459.2	2	2935.8	35229.6	0.5	61.1625	733.95	0	9235.54	9235.54	110826			7941.34	11957.3	14740.2	9235.54	15041.1	10483.3
1	11	F	1973-02-11	45-54	S	H	HBP	None	None	HBP	None	Unemployed	ESRD	N/A	No	N/A	N/A	N/A	N/A	0.25	366.975	4403.7	0	0	0	0	0	0	4	5871.6	70459.2	1.5	2201.85	26422.2	0.75	91.7438	1100.93	0	8532.17	8532.17	102386			7038.58	9235.54	6885.67	10555.4	13479	7885.07
1	12	F	1982-02-14	35-44	D	H	HBP	HIV	None	Unknown	None	Unemployed	ESRD	N/A	Yes	No	Other	N/A	N/A	0	0	0	0	0	0	0	0	0	4	5871.6	70459.2	6	8807.4	105689	0.5	61.1625	733.95	0	14740.2	14740.2	176882			8828.2	17772.6	11957.3	9097.31	8083.24	15041.1
1	13	M	1968-10-04	45-54	M	T	HBP	pericardial effusion	None	Kidney stones	None	Unemployed	ESRD	N/A	Yes	No	Other	N/A	N/A	0.25	366.975	4403.7	14	4521.13	54253.6	0	0	0	4	5871.6	70459.2	2	2935.8	35229.6	0.08	9.786	117.432	0	13705.3	13705.3	164464			8828.2	14679	18440.5	8828.2	11957.3	15041.1
1	14	M	1982-01-09	35-44	S	H	HBP	None	None	HBP	None	Unemployed	ESRD	N/A	No	N/A	N/A	N/A	N/A	0	0	0	0	0	0	0	0	0	4	5871.6	70459.2	1.5	2201.85	26422.2	0.08	9.786	117.432	0	8083.24	8083.24	96998.8			10720.6	13479	15041.1	15041.1	15041.1	7941.34
1	15	M	1975-07-07	45-54	S	H	None	None	None	Unknown	None	Unemployed	ESRD	N/A	No	N/A	N/A	N/A	N/A	0	0	0	0	0	0	0	0	0	4	5871.6	70459.2	0.67	983.493	11801.9	0.25	30.5813	366.975	0	6885.67	6885.67	82628.1			6885.67	6885.67	7941.34	14740.2	10555.4	8134.61
1	16	F	1991-02-09	25-34	S	H	TB	None	None	Unknown	None	Unemployed	ESRD	N/A	No	N/A	N/A	N/A	N/A	0	0	0	14	4521.13	54253.6	0	0	0	4	5871.6	70459.2	3	4403.7	52844.4	2	244.65	2935.8	0	15041.1	15041.1	180493			7038.58	7885.07	8847.77	7885.07	6977.42	6885.67
1	17	M	1997-10-24	18-24	S	P	None	None	None	Unknown	None	Unemployed	Not ESRD	N/A	Yes	Yes	N/A	Yes	Unknown	0	0	0	0	0	0	0	0	0	4	5871.6	70459.2	0.67	983.493	11801.9	1.5	183.488	2201.85	0	7038.58	7038.58	84463			10720.6	11957.3	10483.3	9097.31	15041.1	11957.3
1	18	F	1984-04-01	35-44	S	H	HBP	HIV	None	Unknown	None	Unemployed	ESRD	N/A	Yes	No	Caregiving	N/A	N/A	0	0	0	0	0	0	0	0	0	4	5871.6	70459.2	2	2935.8	35229.6	0.17	20.7953	249.543	0	8828.2	8828.2	105938			9235.54	6977.42	9602.51	13479	10720.6	10555.4
1	19	F	1973-04-04	45-54	S	P	HBP	HIV	None	HIV	None	Unemployed	ESRD	N/A	Yes	No	Other	N/A	N/A	0	0	0	0	0	0	0	0	0	4	5871.6	70459.2	2	2935.8	35229.6	0	0	0	0	8807.4	8807.4	105689			6885.67	8828.2	8807.4	13479	15041.1	6885.67
1	20	M	1977-06-10	35-44	S	T	HBP	HIV	None	Unknown	None	Unemployed	ESRD	N/A	No	N/A	N/A	N/A	N/A	0.33	484.407	5812.88	0	0	0	0	0	0	4	5871.6	70459.2	1.67	2451.39	29416.7	0.33	40.3673	484.407	0	8847.77	8847.77	106173			11957.3	10397.6	14740.2	8532.17	17772.6	7885.07
1	21	F	1974-10-27	45-54	M	H	HBP	HIV	Anemia	ARVs	None	Unemployed	ESRD	N/A	Yes	No	Other	N/A	N/A	0	0	0	0	0	0	0	0	0	4	5871.6	70459.2	1.5	2201.85	26422.2	0.5	61.1625	733.95	0	8134.61	8134.61	97615.4			8847.77	11764	14679	7941.34	8847.77	8083.24
1	22	F	1974-07-06	45-54	S	None	HBP	None	None	HBP	None	Unemployed	ESRD	N/A	No	N/A	N/A	N/A	N/A	0	0	0	0	0	0	0	0	0	4	5871.6	70459.2	6	8807.4	105689	0	0	0	0	14679	14679	176148			11957.3	18440.5	6885.67	6977.42	7038.58	8807.4
1	23	F	1984-07-07	35-44	M	H	HBP	HIV	None	ARVs	None	Unemployed	ESRD	N/A	Yes	Yes	N/A	No	N/A	0	0	0	5	1614.69	19376.3	0	0	0	4	5871.6	70459.2	2	2935.8	35229.6	0.5	61.1625	733.95	0	10483.3	10483.3	125799			8847.77	10483.3	8807.4	10555.4	10483.3	15041.1
1	24	M	1971-11-14	45-54	D	P	None	None	None	Unknown	None	Self employed	ESRD	Manual	Yes	No	Other	N/A	N/A	0	0	0	0	0	0	0	0	0	4	5871.6	70459.2	4	5871.6	70459.2	0.17	20.7953	249.543	R300000	11764	11764	141168			13479	6885.67	10555.4	7941.34	14740.2	14740.2
1	25	M	1958-07-02	65+	D	P	HIV	None	None	Kidney stones	None	Unemployed	Not ESRD	N/A	Yes	No	Other	N/A	N/A	0.08	117.432	1409.18	0	0	0	0	0	0	4	5871.6	70459.2	1.33	1952.31	23427.7	0	0	0	0	7941.34	7941.34	95296.1			11764	13705.3	11764	7941.34	6885.67	14679
1	26	M	1964-12-04	55-64	M	P	HBP	Diabetes	None	Diabetes	None	Unemployed	ESRD	N/A	Yes	No	Other	No	N/A	0	0	0	1	322.938	3875.26	0	0	0	4	5871.6	70459.2	3	4403.7	52844.4	1	122.325	1467.9	0	10720.6	10720.6	128647			10720.6	10483.3	7941.34	13479	13705.3	7941.34
1	27	M	1978-06-26	35-44	S	T	HIV	None	None	HIV	None	Unemployed	ESRD	N/A	Yes	Yes	N/A	No	N/A	0	0	0	0	0	0	0	0	0	4	5871.6	70459.2	0.67	983.493	11801.9	1	122.325	1467.9	0	6977.42	6977.42	83729			11764	17772.6	7038.58	7941.34	6977.42	18440.5
1	28	F	1981-10-03	35-44	M	H	HBP	HIV	None	ARVs	None	Unemployed	ESRD	N/A	Yes	Yes	N/A	Yes	Unknown	0	0	0	32	10334	124008	0	0	0	4	5871.6	70459.2	3	4403.7	52844.4	0.5	61.1625	733.95	0	20670.5	20670.5	248046			11957.3	10720.6	18440.5	13479	10483.3	8828.2
																																												10432.4	11243.2	11057.8	9894.96	11280.9	10463
[truncated: 5,000 more columns]

## Sheet: Bootstrap Peri
	Participant	Gender	Date of birth	Age	Marital status	Education level	Comorbidity 1	Comorbidity 2	Comorbidity 3	Cause of ESRD 1	Cause of ESRD 2	Employment status	Reason for unemployment	Sector employment	Caregiver present?	Caregiver employed?	Reason for caregiver unemployment	Caregiver take time off work?	Hours taken off work by caregiver?	t(visit) in hrs	t(visit) per month in R	t(visit) per month in R	t(hosp) in days	t(Hosp) per month in R	t(Hosp) per month in R	t(Complication) in hrs	t(Complication) per month in R	t(Complication) per year in R	t(home dialysis) in hrs per day	t(home dialysis) per month in R	t(home dialysis) per month in R	t(travelling) in hrs	t(travelling) per month in R	t(travelling) per month in R	t(pick up drugs) in hrs	t(pick up drugs) per month	t(pick up drugs) per year	Monthly earnings for employed patients	Productivity loss for each patient per month in R	Overall per month	Overall per year
2	1	F	1959-12-04	55-64	M	H	HBP	Diabetes	None	HBP	None	Unemployed	ESRD	N/A	Yes	Yes	N/A	N/A	N/A	3	366.975	4403.7	0	0	0	0	0	0	1.67	1361.88	16342.6	1	122.325	1467.9	0.5	61.1625	733.95	0	1912.35	1912.35	22948.2		6033.88	4414.2	5907.48	4564.76	6396.78	8598.84	2426.11
2	2	M	1972-07-24	45-54	M	H	HBP	Diabetes	None	Unknown	None	Unemployed	ESRD	N/A	Yes	No	Other	N/A	N/A	4	489.3	5871.6	3	968.814	11625.8	12	484.407	5812.88	2	1631	19572	4	489.3	5871.6	1	122.325	1467.9	0	4185.15	4185.15	50221.8		3097.27	2028.56	3097.27	1885.44	5907.48	8598.84	4414.2
2	3	F	1975-10-29	45-54	S	H	HBP	None	None	HBP	None	Unemployed	ESRD	N/A	No	N/A	N/A	N/A	N/A	1	122.325	1467.9	0	0	0	3	121.102	1453.22	2.5	2038.75	24465	8	978.6	11743.2	2	244.65	2935.8	0	3505.43	3505.43	42065.1		8598.84	5351.72	3505.43	4706.66	3505.43	4414.2	3505.43
2	4	M	1982-08-23	35-44	S	T	HBP	None	None	HBP	None	Permanently employed	N/A	Office	No	N/A	N/A	N/A	N/A	1	122.325	1467.9	0	0	0	0	0	0	4	3262	39144	6	733.95	8807.4	0.5	61.1625	733.95	32889	4179.44	4179.44	50153.2		1885.44	3505.43	2303.79	20295.3	4565.98	2426.11	4179.44
2	5	F	1971-04-27	45-54	M	T	HBP	None	None	Unknown	None	Unemployed	ESRD	N/A	Yes	No	Other	N/A	N/A	1	122.325	1467.9	14	4521.13	54253.6	0	0	0	2.33	1900.12	22801.4	2	244.65	2935.8	0.75	91.7438	1100.93	0	6879.97	6879.97	82559.6		6396.78	6033.88	4706.66	6879.97	4179.44	4414.2	3097.27
2	6	M	1983-02-18	35-44	S	H	HIV	None	None	ARVs	None	Unemployed	ESRD	N/A	No	N/A	N/A	N/A	N/A	1	122.325	1467.9	0	0	0	2	80.7345	968.814	4	3262	39144	4	489.3	5871.6	2	244.65	2935.8	0	4199.01	4199.01	50388.1		2181.46	4565.98	1885.44	2426.11	2303.79	2303.79	4564.76
2	7	F	1966-02-07	55-64	M	P	HBP	None	None	HBP	None	Unemployed	ESRD	N/A	No	N/A	N/A	N/A	N/A	2	244.65	2935.8	0	0	0	2	80.7345	968.814	4	3262	39144	6	733.95	8807.4	2	244.65	2935.8	0	4565.98	4565.98	54791.8		8598.84	2303.79	3097.27	4565.98	4565.98	4565.98	4706.66
2	8	F	1963-09-06	55-64	M	H	None	None	None	Unknown	None	Unemployed	ESRD	N/A	No	N/A	N/A	N/A	N/A	0.5	61.1625	733.95	14	4521.13	54253.6	0	0	0	2	1631	19572	1	122.325	1467.9	0.5	61.1625	733.95	0	6396.78	6396.78	76761.4		2303.79	6879.97	2303.79	3505.43	5351.72	4179.44	1912.35
2	9	M	1978-10-31	35-44	S	H	HBP	None	None	HBP	None	Unemployed	ESRD	N/A	Yes	No	Other	N/A	N/A	2	244.65	2935.8	0	0	0	4	161.469	1937.63	3	2446.5	29358	2	244.65	2935.8	0	0	0	0	3097.27	3097.27	37167.2		4706.66	5907.48	4179.44	4179.44	8598.84	4414.2	1839.36
2	10	M	1972-07-16	45-54	M	H	HBP	Diabetes	None	HBP	Diabetes	Permanently employed	N/A	Office	Yes	No	Other	N/A	N/A	0.5	61.1625	733.95	0	0	0	0.33	13.3212	159.854	2	1631	19572	2	244.65	2935.8	0.5	61.1625	733.95	14800	2011.3	2011.3	24135.6		4564.76	4414.2	1839.36	5907.48	4199.01	1885.44	1839.36
2	11	M	1994-11-04	25-34	S	H	HBP	None	None	HBP	None	Self employed	N/A	Manual	No	N/A	N/A	N/A	N/A	1	122.325	1467.9	0	0	0	0	0	0	6	4893	58716	2	244.65	2935.8	0.75	91.7438	1100.93	5000	5351.72	5351.72	64220.6		1885.44	4706.66	2011.3	1839.36	3505.43	3097.27	4564.76
2	12	M	1977-10-06	35-44	S	T	HBP	None	None	HBP	None	Unemployed	ESRD	N/A	Yes	No	Other	N/A	N/A	0.75	91.7438	1100.93	56	18084.5	217014	3	121.102	1453.22	2	1631	19572	2	244.65	2935.8	1	122.325	1467.9	0	20295.3	20295.3	243544		4565.98	6879.97	1885.44	8598.84	6033.88	2303.79	6879.97
2	13	F	1968-06-06	45-54	M	H	HBP	None	None	HBP	None	Self employed	N/A	Manual	Yes	Yes	N/A	N/A	N/A	2	244.65	2935.8	14	4521.13	54253.6	0	0	0	1.33	1084.62	13015.4	1	122.325	1467.9	0.5	61.1625	733.95	3000	6033.88	6033.88	72406.6		4179.44	6396.78	6879.97	20295.3	6879.97	4199.01	2011.3
2	14	M	1959-09-27	55-64	M	H	HBP	None	None	HBP	None	Unemployed	ESRD	N/A	Yes	No	Other	N/A	N/A	3	366.975	4403.7		0	0	0	0	0	2	1631	19572	3	366.975	4403.7	0.5	61.1625	733.95	0	2426.11	2426.11	29113.4		1885.44	4414.2	2426.11	4185.15	20295.3	2181.46	3505.43
2	15	F	1972-05-01	45-54	S	H	HBP	HIV	None	ARVs	None	Unemployed	ESRD	N/A	No	N/A	N/A	N/A	N/A	3.5	428.137	5137.65	16	5167.01	62004.1	8.5	343.122	4117.46	3	2446.5	29358	1	122.325	1467.9	0.75	91.7438	1100.93	0	8598.84	8598.84	103186		4179.44	3473.21	3505.43	5907.48	4706.66	4185.15	4565.98
2	16	M	1984-01-18	35-44	S	T	HBP	None	None	HBP	None	Unemployed	ESRD	N/A	Yes	Yes	N/A	No	N/A	1.5	183.488	2201.85	0	0	0	0.25	10.0918	121.102	5	4077.5	48930	1	122.325	1467.9	0.17	20.7953	249.543	0	4414.2	4414.2	52970.4		1885.44	1839.36	20295.3	8598.84	3097.27	2426.11	6396.78
2	17	M	1965-03-07	55-64	M	H	HBP	None	None	HBP	None	Unemployed	ESRD	N/A	No	N/A	N/A	N/A	N/A	0.5	61.1625	733.95	0	0	0	0	0	0	2	1631	19572	2	244.65	2935.8	0.75	91.7438	1100.93	0	2028.56	2028.56	24342.7		2303.79	5351.72	1912.35	4179.44	6033.88	8598.84	4185.15
2	18	F	1997-12-17	18-24	S	H	HBP	None	None	HBP	None	Unemployed	ESRD	N/A	No	N/A	N/A	N/A	N/A	1	122.325	1467.9	7	2260.57	27126.8	0	0	0	2.5	2038.75	24465	2	244.65	2935.8	0.33	40.3673	484.407	0	4706.66	4706.66	56479.9		4565.98	1912.35	1839.36	5907.48	20295.3	4179.44	4564.76
2	19	F	1977-05-31	35-44	S	T	HIV	None	None	ARVs	None	Self employed	ESRD	N/A	No	N/A	N/A	N/A	N/A	1	122.325	1467.9	0	0	0	0	0	0	2	1631	19572	0.5	61.1625	733.95	0.58	70.9485	851.382	22500	1885.44	1885.44	22625.2		4565.98	4185.15	4185.15	4564.76	2011.3	2181.46	2011.3
2	20	F	1992-09-12	25-34	S	T	HBP	None	None	HBP	None	Unemployed	ESRD	N/A	No	N/A	N/A	N/A	N/A	1.5	183.488	2201.85	14	4521.13	54253.6	0	0	0	1.25	1019.38	12232.5	1	122.325	1467.9	0.5	61.1625	733.95	0	5907.48	5907.48	70889.8		2011.3	5351.72	3505.43	1839.36	3473.21	4565.98	5907.48
2	21	M	1979-05-15	35-44	S	H	None	None	None	Unknown	None	Unemployed	ESRD	N/A	Yes	No	Other	N/A	N/A	2	244.65	2935.8	4	1291.75	15501	0	0	0	2	1631	19572	1.5	183.488	2201.85	1	122.325	1467.9	0	3473.21	3473.21	41678.6		4706.66	2028.56	3097.27	8598.84	4179.44	20295.3	8598.84
2	22	F	1986-11-11	35-44	S	T	HBP	None	None	HBP	None	Unemployed	ESRD	N/A	No	N/A	N/A	N/A	N/A	3	366.975	4403.7	0	0	0	0	0	0	1.33	1084.62	13015.4	3	366.975	4403.7	0.17	20.7953	249.543	0	1839.36	1839.36	22072.3		2426.11	5351.72	2426.11	2426.11	5351.72	1839.36	4179.44
2	23	F	1978-11-10	35-44	M	T	HBP	HIV	None	HBP	None	Unemployed	ESRD	N/A	Yes	No	Other	N/A	N/A	3	366.975	4403.7	0	0	0	0	0	0	2	1631	19572	1.5	183.488	2201.85	1	122.325	1467.9	0	2303.79	2303.79	27645.5		2303.79	20295.3	6396.78	4179.44	3097.27	4565.98	4414.2
2	24	F	1989-03-22	25-34	S	H	HBP	None	None	HBP	None	Unemployed	Not ESRD	N/A	Yes	Yes	N/A	No	N/A	0.17	20.7953	249.543	7	2260.57	27126.8	0	0	0	2.5	2038.75	24465	1	122.325	1467.9	1	122.325	1467.9	0	4564.76	4564.76	54777.1		20295.3	1885.44	4179.44	3097.27	4179.44	4185.15	2011.3
2	25	M	1989-10-26	25-34	S	H	Nail patella syndrome	None	None	Nail patella syndrome	None	Unemployed	ESRD	N/A	Yes	No	Other	N/A	N/A	2	244.65	2935.8	0	0	0	0	0	0	2	1631	19572	2	244.65	2935.8	0.5	61.1625	733.95	0	2181.46	2181.46	26177.5		1839.36	4414.2	2028.56	4199.01	3097.27	6396.78	6879.97
2	26	M	1993-11-21	25-34	S	T	HBP	None	None	HBP	None	Permanently employed	ESRD	Office	No	N/A	N/A	N/A	N/A	3	366.975	4403.7	0	0	0	0	0	0	2	1631	19572	2	244.65	2935.8	1	122.325	1467.9	0	2364.95	2364.95	28379.4		2028.56	6396.78	4564.76	2011.3	4199.01	4565.98	2426.11
																																											4384.45	5011.09	3998.64	5744.02	5769.65	4829.54	4061.06
[truncated: 5,000 more columns]
